# Supplementary material for: Quantitative Analysis of the Protein Methylome Reveals PARP1 Methylation is involved in DNA Damage Response
Source: Front Mol Biosci. 2022 Jun 29;9:878646. doi: 10.3389/fmolb.2022.878646 (PMC9277342; doi:10.3389/fmolb.2022.878646)
Supplement: Supplementary file 3 [file DataSheet1.XLSX]

## Sheet: sheet 1-total
sheet 1. HILIC-enriched methylated peptides from cells with (IR) or without (no IR) irradiation, listed with protein Accession, peptide sequence context and PTM types. This sheet corresponds to Figure 1A, B.
Protein Accession	Peptide	Avg. ppm	Start	End	PTM
E9PAV3|NACAM_HUMAN	K.NILFVITKPDVYK.S	1.6	1964	1976
E9PAV3|NACAM_HUMAN	K.SPASDTYIVFGEAK.I	1.7	1977	1990
E9PAV3|NACAM_HUMAN	K.DIELVMSQANVSR.A	3	2043	2055
E9PAV3|NACAM_HUMAN	K.IEDLSQQAQLAAAEK.F	1.9	1991	2005
E9PAV3|NACAM_HUMAN	P.ASDTYIVFGEAK.I	2.1	1979	1990
E9PAV3|NACAM_HUMAN	K.DIELVMSQAN.V	1.7	2043	2052
E9PAV3|NACAM_HUMAN	P.GSLSLK(+14.02).G	1	262	267	Methylation(KR)
Q15365|PCBP1_HUMAN	R.INISEGNC(+57.02)PER.I	2	47	57	Carbamidomethylation
Q15365|PCBP1_HUMAN	R.QGANINEIR.Q	1.2	298	306
Q15365|PCBP1_HUMAN	K.IANPVEGSSGR.Q	0.9	315	325
Q15365|PCBP1_HUMAN	K.EVGSIIGK.K	2.2	24	31
Q15365|PCBP1_HUMAN	R.C(+57.02)SDAAGYPHATHDLEGPPLDAYSIQGQHTISPLDLAK.L	2	201	237	Carbamidomethylation
Q15365|PCBP1_HUMAN	R.C(+57.02)SDAAGYPHATHDLEGPPLDAYSIQGQH.T	1.8	201	228	Carbamidomethylation
Q15365|PCBP1_HUMAN	M.MHGGTGFAGIDSSSPEVK.G	2	251	268
Q15365|PCBP1_HUMAN	R.ESTGAQVQVAGDMLPNSTER.A	1.1	125	144
Q15365|PCBP1_HUMAN	K.LEEDINSSM(+15.99)TNSTAASR(+14.02)PPVTLR.L	2	79	101	Oxidation (M); Methylation(KR)
Q15365|PCBP1_HUMAN	F.AGIDSSSPEVK.G	1.9	258	268
Q15365|PCBP1_HUMAN	R.C(+57.02)SDAAGYPHATHDLEGPPLDAY.S	1.7	201	222	Carbamidomethylation
Q15365|PCBP1_HUMAN	M.HGGTGFAGIDSSSPEVK.G	4.4	252	268
Q15365|PCBP1_HUMAN	Y.SIQGQHTISPLDLAK.L	1.5	223	237
Q15365|PCBP1_HUMAN	R.LVVPATQC(+57.02)GSLIGK.G	2.1	102	115	Carbamidomethylation
Q15365|PCBP1_HUMAN	R.AITIAGVPQSVTEC(+57.02)VK.Q	0.7	145	160	Carbamidomethylation
Q15365|PCBP1_HUMAN	N.STAASRPPVTLR.L	1.7	90	101
Q15365|PCBP1_HUMAN	M.M(+15.99)HGGTGFAGIDSSSPEVK.G	1.3	251	268	Oxidation (M)
Q15365|PCBP1_HUMAN	R.VMTIPYQPMPASSPVIC(+57.02)AGGQDR.C	1.3	178	200	Carbamidomethylation
Q15365|PCBP1_HUMAN	K.AFAMIIDK.L	1.3	71	78
P62847|RS24_HUMAN	K.QMVIDVLHPGK.A	3.8	22	32
P62847|RS24_HUMAN	K.K(+42.05)NEPKHR.L	4.6	84	90	trimethyl_K
P68032|ACTC_HUMAN	K.AGFAGDDAPR.A	3.7	21	30
P68032|ACTC_HUMAN	K.DSYVGDEAQSK.R	0.9	53	63
P68032|ACTC_HUMAN	R.HQGVMVGMGQK.D	3.4	42	52
P68032|ACTC_HUMAN	K.IIAPPER.K	0.9	331	337
P68032|ACTC_HUMAN	R.LDLAGR.D	1.2	180	185
P68032|ACTC_HUMAN	R.HQGVM(+15.99)VGMGQK.D	1	42	52	Oxidation (M)
P68032|ACTC_HUMAN	R.GILTLK.Y	0.8	65	70
P68032|ACTC_HUMAN	R.AVFPSIVGR.P	3.5	31	39
P68032|ACTC_HUMAN	R.HQGVMVGM(+15.99)GQK.D	1.4	42	52	Oxidation (M)
P68032|ACTC_HUMAN	K.YPIEHGIITNWDDMEK.I	2	71	86
P68032|ACTC_HUMAN	R.DLTDYLMK.I	1.3	186	193
P68032|ACTC_HUMAN	K.SYELPDGQVITIGNER.F	2.2	241	256
P68032|ACTC_HUMAN	R.HQGVM(+15.99)VGM(+15.99)GQK.D	1.9	42	52	Oxidation (M)
P68032|ACTC_HUMAN	K.EITAL.A	1.3	318	322
P68032|ACTC_HUMAN	L.SGGTTMYPGIADR.M	0.7	302	314
P68032|ACTC_HUMAN	H.TFYNELR.V	0.9	91	97
P68032|ACTC_HUMAN	K.DSYVGDEAQSKR.G	4	53	64
P68032|ACTC_HUMAN	H.HTFYNELR.V	0.3	90	97
P68032|ACTC_HUMAN	K.EITALAPSTM(+15.99)K.I	0.9	318	328	Oxidation (M)
P68032|ACTC_HUMAN	R.HQGVMVGMGQK(+42.05)DSYVGDEAQSK.R	1.2	42	63	trimethyl_K
P68032|ACTC_HUMAN	Y.PIEHGIITNWDDMEK.I	1.7	72	86
P68032|ACTC_HUMAN	L.SGGTTM(+15.99)YPGIADR.M	4.8	302	314	Oxidation (M)
P68032|ACTC_HUMAN	R.DLTDYLM(+15.99)K.I	1	186	193	Oxidation (M)
P68032|ACTC_HUMAN	R.AVFPSIVGRPR.H	1.2	31	41
P68032|ACTC_HUMAN	K.EITALAPSTMK.I	2.7	318	328
P14678|RSMB_HUMAN	R.IFIGTFK.A	3.2	26	32
P14678|RSMB_HUMAN	R.GENLVSMTVEGPPPK.D	1.6	74	88
P14678|RSMB_HUMAN	R.VLGLVLLR.G	1.1	66	73
P14678|RSMB_HUMAN	R.AAGR(+28.03)GIPAGVPMPQAPAGLAGPVR.G	1.7	109	132	dimethyl_KR
Q32P51|RA1L2_HUMAN	R.EDSQRPGAHLTVK.K	3.9	93	105
Q32P51|RA1L2_HUMAN	K.QEMASASSSQR(+28.03)GR.R	1.8	184	196	dimethyl_KR
Q32P51|RA1L2_HUMAN	R.GFAFVTFDDHDSVDK.I	1	147	161
Q32P51|RA1L2_HUMAN	K.IEVIEIMTDR.G	1	131	140
Q32P51|RA1L2_HUMAN	R.SHFEQWGTLTDC(+57.02)VVMR.D	0.9	32	47	Carbamidomethylation
Q32P51|RA1L2_HUMAN	F.VTFDDHDSVDK.I	2.9	151	161
Q32P51|RA1L2_HUMAN	T.LTDC(+57.02)VVMR.D	3.9	40	47	Carbamidomethylation
Q32P51|RA1L2_HUMAN	K.EDTEEHHLR.D	2.2	114	122
Q32P51|RA1L2_HUMAN	R.DYFEQYGK.I	2.4	123	130
Q32P51|RA1L2_HUMAN	K.QEM(+15.99)ASASSSQR(+28.03)GR.R	0.8	184	196	Oxidation (M); dimethyl_KR
Q32P51|RA1L2_HUMAN	K.IVIQK.Y	0.6	162	166
Q32P51|RA1L2_HUMAN	C.GGGGYGGSGDGYNGFGNDGSNFGGGGSYNDFGNYNNQSSNFGPMK.G	1.3	233	277
Q32P51|RA1L2_HUMAN	K.QEMASASSSQR(+28.03)GR(+14.02).R	1	184	196	dimethyl_KR; Methylation(KR)
Q32P51|RA1L2_HUMAN	F.AFVTFDDHDSVDK.I	0.7	149	161
Q32P51|RA1L2_HUMAN	K.IEVIEIM(+15.99)TDR.G	1.9	131	140	Oxidation (M)
Q32P51|RA1L2_HUMAN	C.GGGGYGGSGDGYNGFGNDGSNFGGGGSYNDFGNYNNQSSNFGPM(+15.99)K.G	1.2	233	277	Oxidation (M)
Q32P51|RA1L2_HUMAN	R.PGAHLTVK.K	5	98	105
Q32P51|RA1L2_HUMAN	Y.NNQSSNFGPMK.G	2.5	267	277
Q32P51|RA1L2_HUMAN	L.SFETTDESLR.S	1.1	22	31
Q32P51|RA1L2_HUMAN	R.GFGFVTY.A	0.9	56	62
Q32P51|RA1L2_HUMAN	R.SSGPYGGGGQYFAK.P	1.4	285	298
Q32P51|RA1L2_HUMAN	K.QEM(+15.99)ASASSSQR(+28.03)GR(+14.02).R	5.5	184	196	Oxidation (M); dimethyl_KR; Methylation(KR)
Q32P51|RA1L2_HUMAN	F.IGGLSFETTDESLR.S	1.2	18	31
Q32P51|RA1L2_HUMAN	F.GNDGSNFGGGGSYNDFGNYNNQSSNFGPMK.G	2.3	248	277
Q32P51|RA1L2_HUMAN	Y.GGSGDGYNGFGNDGSNFGGGGSYNDFGNYNNQSSNFGPMK.G	0.4	238	277
P05141|ADT2_HUMAN	K.LLLQVQHASK.Q	1.1	34	43
P05141|ADT2_HUMAN	K.TAVAPIER.V	0.9	24	31
P05141|ADT2_HUMAN	K.QYK(+42.05)GIIDC(+57.02)VVR.I	0.6	50	60	trimethyl_K; Carbamidomethylation
P05141|ADT2_HUMAN	R.GNLANVIR.Y	0.8	73	80
P05141|ADT2_HUMAN	F.VLVLYDEIKK.Y	1.1	287	296
P05141|ADT2_HUMAN	R.GLGDC(+57.02)LVK.I	0.6	156	163	Carbamidomethylation
P05141|ADT2_HUMAN	K.LLLQVQH.A	1.2	34	40
P05141|ADT2_HUMAN	K.QIFLGGVDK.R	0.8	97	105
P05141|ADT2_HUMAN	F.VLVLYDEIK.K	0.9	287	295
P05141|ADT2_HUMAN	K.EQGVLSFWR.G	0.3	64	72
P05141|ADT2_HUMAN	K.GAWSNVLR.G	1.3	273	280
P05141|ADT2_HUMAN	K.DFLAGGVAAAISK.T	1	11	23
P05141|ADT2_HUMAN	K.GTDIMYTGTLDC(+57.02)WR.K	1.1	246	259	Carbamidomethylation
P05141|ADT2_HUMAN	K.GIIDC(+57.02)VVR.I	1.1	53	60	Carbamidomethylation
P25398|RS12_HUMAN	K.TALIHDGLAR.G	1.9	24	33
P25398|RS12_HUMAN	K.VVGC(+57.02)SC(+57.02)VVVK.D	6.8	103	112	Carbamidomethylation
P25398|RS12_HUMAN	K.LVEALC(+57.02)AEHQINLIK(+42.05)VDDNKK.L	0.1	64	84	Carbamidomethylation; trimethyl_K
P25398|RS12_HUMAN	K.DVIEEYFK.C	1	122	129
P25398|RS12_HUMAN	K.LGEWVGLC(+57.02)K.I	0.7	85	93	Carbamidomethylation
P25398|RS12_HUMAN	R.QAHLC(+57.02)VLASNC(+57.02)DEPM(+15.99)YVK.L	4.2	46	63	Carbamidomethylation; Oxidation (M)
P25398|RS12_HUMAN	R.QAHLC(+57.02)VLASNC(+57.02)DEPMYVK.L	0.5	46	63	Carbamidomethylation
P25398|RS12_HUMAN	K.LVEALC(+57.02)AEHQINLIK.V	1.3	64	78	Carbamidomethylation
Q9P2B2|FPRP_HUMAN	K.PVFITVK.M	1.7	816	822
Q9P2B2|FPRP_HUMAN	K.AVEVATVVIQPSVLR(+14.02).A	0.6	266	280	Methylation(KR)
P63261|ACTG_HUMAN	K.AGFAGDDAPR.A	3.7	19	28
P63261|ACTG_HUMAN	K.DSYVGDEAQSK.R	0.9	51	61
P63261|ACTG_HUMAN	R.HQGVMVGMGQK.D	3.4	40	50
P63261|ACTG_HUMAN	R.VAPEEHPVLLTEAPLNPK.A	1	96	113
P63261|ACTG_HUMAN	K.IIAPPER.K	0.9	329	335
P63261|ACTG_HUMAN	K.C(+57.02)DVDIR.K	1.4	285	290	Carbamidomethylation
P63261|ACTG_HUMAN	R.GYSFTTTAER.E	0.7	197	206
P63261|ACTG_HUMAN	R.LDLAGR.D	1.2	178	183
P63261|ACTG_HUMAN	R.HQGVM(+15.99)VGMGQK.D	1	40	50	Oxidation (M)
P63261|ACTG_HUMAN	R.GILTLK.Y	0.8	63	68
P63261|ACTG_HUMAN	R.AVFPSIVGR.P	3.5	29	37
P63261|ACTG_HUMAN	R.HQGVMVGM(+15.99)GQK.D	1.4	40	50	Oxidation (M)
P63261|ACTG_HUMAN	Y.VALDFEQEMATAASSSSLEK.S	3.6	219	238
P63261|ACTG_HUMAN	R.DLTDYLMK.I	1.3	184	191
P63261|ACTG_HUMAN	K.SYELPDGQVITIGNER.F	2.2	239	254
P63261|ACTG_HUMAN	R.TTGIVMDSGDGVTHTVPIYEGYALPH.A	1.8	148	173
P63261|ACTG_HUMAN	R.HQGVM(+15.99)VGM(+15.99)GQK.D	1.9	40	50	Oxidation (M)
P63261|ACTG_HUMAN	K.DLYANTVLSGGTTMYPGIADR.M	2.2	292	312
P63261|ACTG_HUMAN	S.KQEYDESGPSIVHR.K	1	359	372
P63261|ACTG_HUMAN	K.EITAL.A	1.3	316	320
P63261|ACTG_HUMAN	R.TTGIVMDSGDGVTH.T	2.3	148	161
P63261|ACTG_HUMAN	L.SGGTTMYPGIADR.M	0.7	300	312
P63261|ACTG_HUMAN	H.TFYNELR.V	0.9	89	95
P63261|ACTG_HUMAN	Y.SFTTTAER.E	11.5	199	206
P63261|ACTG_HUMAN	K.DSYVGDEAQSKR.G	4	51	62
P63261|ACTG_HUMAN	N.TVLSGGTTMYPGIADR.M	2.2	297	312
P63261|ACTG_HUMAN	C.GIHETTFNSIMK.C	0.9	273	284
P63261|ACTG_HUMAN	H.HTFYNELR.V	0.3	88	95
P63261|ACTG_HUMAN	R.TTGIVMDSGDGVTHTVPIYEGY.A	1	148	169
P63261|ACTG_HUMAN	V.ALDFEQEMATAASSSSLEK.S	1.3	220	238
P63261|ACTG_HUMAN	H.GIVTNWDDMEK.I	1.2	74	84
P63261|ACTG_HUMAN	K.EITALAPSTM(+15.99)K.I	0.9	316	326	Oxidation (M)
P63261|ACTG_HUMAN	R.HQGVMVGMGQK(+42.05)DSYVGDEAQSK.R	1.2	40	61	trimethyl_K
P63261|ACTG_HUMAN	D.ESGPSIVHR.K	4.1	364	372
P63261|ACTG_HUMAN	R.KDLYANTVLSGGTTMYPGIADR.M	0.9	291	312
P63261|ACTG_HUMAN	K.LC(+57.02)YVALDFEQEM(+15.99)ATAASSSSLEK.S	1.9	216	238	Carbamidomethylation; Oxidation (M)
P63261|ACTG_HUMAN	S.FLGMESC(+57.02)GIHETTFNSIMK.C	1.3	266	284	Carbamidomethylation
P63261|ACTG_HUMAN	K.QEYDESGPSIVHR.K	1.8	360	372
P63261|ACTG_HUMAN	L.FQPSFLGMESC(+57.02)GIHETTFNSIMK.C	2.8	262	284	Carbamidomethylation
P63261|ACTG_HUMAN	L.SGGTTM(+15.99)YPGIADR.M	4.8	300	312	Oxidation (M)
P63261|ACTG_HUMAN	R.DLTDYLM(+15.99)K.I	1	184	191	Oxidation (M)
P63261|ACTG_HUMAN	C.GIHETTFNSIM(+15.99)K.C	0.6	273	284	Oxidation (M)
P63261|ACTG_HUMAN	R.VAPEEHPVLL.T	2.1	96	105
P63261|ACTG_HUMAN	D.FEQEMATAASSSSLEK.S	1.4	223	238
P63261|ACTG_HUMAN	Y.ALPHAILR.L	1.3	170	177
P63261|ACTG_HUMAN	L.DFEQEMATAASSSSLEK.S	1.6	222	238
P63261|ACTG_HUMAN	K.DLYANTVL.S	1.5	292	299
P63261|ACTG_HUMAN	R.AVFPSIVGRPR.H	1.2	29	39
P63261|ACTG_HUMAN	K.EITALAPSTMK.I	2.7	316	326
P63261|ACTG_HUMAN	R.C(+57.02)PEALFQPS.F	1.5	257	265	Carbamidomethylation
P84243|H33_HUMAN	K.STELLIR.K	1.2	58	64
P84243|H33_HUMAN	K.DIQLAR.R	1	124	129
P84243|H33_HUMAN	R.EIAQDFK.T	1.1	74	80
P84243|H33_HUMAN	R.YRPGTVALR.E	1	42	50
P84243|H33_HUMAN	R.VTIMPK.D	0.8	118	123
P84243|H33_HUMAN	K.SAPSTGGVK(+42.05)KPH.R	2.4	29	40	trimethyl_K
P84243|H33_HUMAN	K.LPFQR.L	0.6	66	70
P84243|H33_HUMAN	R.K(+42.05)SAPSTGGVK.K	0.4	28	37	trimethyl_K
P84243|H33_HUMAN	K.SAPSTGGVK(+14.02)KPH.R	3.1	29	40	Methylation(KR)
P84243|H33_HUMAN	R.PGTVALR.E	0.7	44	50
P84243|H33_HUMAN	R.EIAQDFK(+14.02)TDLR.F	3	74	84	Methylation(KR)
P84243|H33_HUMAN	R.K(+42.05)SAPSTGGVK(+14.02).K	0.3	28	37	trimethyl_K; Methylation(KR)
P84243|H33_HUMAN	R.EIAQDFK(+28.03)TDLR.F	6	74	84	dimethyl_KR
P84243|H33_HUMAN	R.K(+42.05)SAPSTGGVK(+28.03)KPH.R	1.7	28	40	trimethyl_K; dimethyl_KR
P84243|H33_HUMAN	V.TIMPK.D	0.6	119	123
P22626|ROA2_HUMAN	R.EESGKPGAHVTVK.K	1.1	100	112
P22626|ROA2_HUMAN	K.YHTINGHNAEVR.K	3.8	174	185
P22626|ROA2_HUMAN	R.GGNFGFGDSR.G	0.7	204	213
P22626|ROA2_HUMAN	R.GFGFVTFDDHDPVDK.I	1.1	154	168
P22626|ROA2_HUMAN	K.LFVGGIK.E	1.9	114	120
P22626|ROA2_HUMAN	K.LTDC(+57.02)VVMR.D	3.9	47	54	Carbamidomethylation
P22626|ROA2_HUMAN	R.NMGGPYGGGNYGPGGSGGSGGYGGR.S	1.2	326	350
P22626|ROA2_HUMAN	R.GGGGNFGPGPGSNFR.G	1.4	214	228
P22626|ROA2_HUMAN	K.EDTEEHHLR.D	2.2	121	129
P22626|ROA2_HUMAN	Y.HTINGHNAEVR.K	0.3	175	185
P22626|ROA2_HUMAN	R.NYYEQWGK.L	2.5	39	46
P22626|ROA2_HUMAN	R.DYFEEYGK.I	0.5	130	137
P22626|ROA2_HUMAN	E.SGKPGAHVTVK.K	4.3	102	112
P22626|ROA2_HUMAN	K.TLETVPLER.K	1.2	4	12
P22626|ROA2_HUMAN	F.VTFDDHDPVDK.I	2.8	158	168
P22626|ROA2_HUMAN	R.GGYGGGGPGYGNQGGGYGGGYDNYGGGNYGSGNYNDFGNYNQQPSNYGPMK.S	1.6	267	317
P22626|ROA2_HUMAN	R.SGR(+14.02)GGNFGFGDSR.G	5.3	201	213	Methylation(KR)
P22626|ROA2_HUMAN	N.YGPGGSGGSGGYGGR.S	4.4	336	350
P22626|ROA2_HUMAN	Y.NQQPSNYGPMK.S	8.3	307	317
P22626|ROA2_HUMAN	N.QGGGYGGGYDNYGGGNYGSGNYNDFGNYNQQPSNYGPMK.S	1	279	317
P22626|ROA2_HUMAN	R.GGGGNFGPGPGSNFR(+14.02)GGSDGYGSGR.G	1.2	214	238	Methylation(KR)
P22626|ROA2_HUMAN	R.EESGKPGAHVTVKK.L	0.5	100	113
P22626|ROA2_HUMAN	R.QEM(+15.99)QEVQSSR.S	6.8	191	200	Oxidation (M)
P22626|ROA2_HUMAN	R.QEMQEVQSSR.S	2.4	191	200
P22626|ROA2_HUMAN	Y.GGGNYGPGGSGGSGGYGGR.S	0.4	332	350
P22626|ROA2_HUMAN	K.IDTIEIITDR.Q	1.2	138	147
P22626|ROA2_HUMAN	I.NGHNAEVR.K	1.7	178	185
P22626|ROA2_HUMAN	Y.GGGNYGSGNYNDFGNYNQQPSNYGPMK.S	1.2	291	317
P22626|ROA2_HUMAN	Y.GGGGPGYGNQGGGYGGGYDNYGGGNYGSGNYNDFGNYNQQPSNYGPMK.S	0.9	270	317
P22626|ROA2_HUMAN	R.NM(+15.99)GGPYGGGNYGPGGSGGSGGYGGR.S	4.9	326	350	Oxidation (M)
P22626|ROA2_HUMAN	Y.DNYGGGNYGSGNYNDFGNYNQQPSNYGPMK.S	0.7	288	317
P22626|ROA2_HUMAN	R.GFGDGYNGYGGGPGGGNFGGSPGYGGGR.G	1.6	239	266
Q71DI3|H32_HUMAN	K.STELLIR.K	1.2	58	64
Q71DI3|H32_HUMAN	K.DIQLAR.R	1	124	129
Q71DI3|H32_HUMAN	K.SAPATGGVK(+28.03)KPH.R	2	29	40	dimethyl_KR
Q71DI3|H32_HUMAN	R.EIAQDFK.T	1.1	74	80
Q71DI3|H32_HUMAN	R.YRPGTVALR.E	1	42	50
Q71DI3|H32_HUMAN	R.VTIMPK.D	0.8	118	123
Q71DI3|H32_HUMAN	R.K(+42.05)SAPATGGVK.K	0.5	28	37	trimethyl_K
Q71DI3|H32_HUMAN	R.K(+28.03)SAPATGGVK(+28.03)KPH.R	0.2	28	40	dimethyl_KR
Q71DI3|H32_HUMAN	K.SAPATGGVK(+42.05)KPH.R	0.6	29	40	trimethyl_K
Q71DI3|H32_HUMAN	R.K(+28.03)SAPATGGVK(+14.02).K	0.8	28	37	dimethyl_KR; Methylation(KR)
Q71DI3|H32_HUMAN	R.K(+42.05)SAPATGGVK(+14.02).K	0.3	28	37	trimethyl_K; Methylation(KR)
Q71DI3|H32_HUMAN	R.K(+42.05)SAPATGGVK(+28.03)KPH.R	1.2	28	40	trimethyl_K; dimethyl_KR
Q71DI3|H32_HUMAN	R.K(+14.02)SAPATGGVK(+28.03)KPH.R	1	28	40	Methylation(KR); dimethyl_KR
Q71DI3|H32_HUMAN	K.SAPATGGVK(+14.02)KPH.R	1	29	40	Methylation(KR)
Q71DI3|H32_HUMAN	K.LPFQR.L	0.6	66	70
Q71DI3|H32_HUMAN	R.PGTVALR.E	0.7	44	50
Q71DI3|H32_HUMAN	R.EIAQDFK(+14.02)TDLR.F	3	74	84	Methylation(KR)
Q71DI3|H32_HUMAN	R.K(+28.03)SAPATGGVK(+28.03)K.P	0.3	28	38	dimethyl_KR
Q71DI3|H32_HUMAN	R.EIAQDFK(+28.03)TDLR.F	6	74	84	dimethyl_KR
Q71DI3|H32_HUMAN	V.TIMPK.D	0.6	119	123
P09972|ALDOC_HUMAN	K.VLAAVYK.A	2.3	209	215
P09972|ALDOC_HUMAN	R.YASIC(+57.02)QQNGIVPIVEPEILPDGDHDLKR.C	2.4	174	201	Carbamidomethylation
P09972|ALDOC_HUMAN	R.YASIC(+57.02)QQNGIVPIVEPEILPDGDHDLK.R	3	174	200	Carbamidomethylation
P09972|ALDOC_HUMAN	K.GIVVGIKVDK.G	1.7	102	111
P09972|ALDOC_HUMAN	K.GVVPLAGTDGETTTQGLDGLSER.C	1.4	112	134
P09972|ALDOC_HUMAN	K.VDK(+42.05)GVVPLAGTDGETTTQGLDGLSER.C	4.4	109	134	trimethyl_K
Q14240|IF4A2_HUMAN	R.ELAQQIQK.V	6.3	112	119
Q14240|IF4A2_HUMAN	R.GIYAYGFEK.P	0.6	47	55
Q14240|IF4A2_HUMAN	C.HAC(+57.02)IGGTNVR.N	2.2	133	142	Carbamidomethylation
Q14240|IF4A2_HUMAN	K.VDWLTEK.M	0.6	286	292
Q14240|IF4A2_HUMAN	R.VLITTDLLAR.G	2	326	335
Q14240|IF4A2_HUMAN	H.IVVGTPGR.V	1.3	155	162
Q14240|IF4A2_HUMAN	R.VFDMLNR.R	1	163	169
Q14240|IF4A2_HUMAN	K.GVAINFVTEEDKR.I	0.4	371	383
Q14240|IF4A2_HUMAN	R.KVDWLTEK.M	3.4	285	292
Q14240|IF4A2_HUMAN	K.QFYINVER.E	0.7	249	256
Q14240|IF4A2_HUMAN	K.GYDVIAQAQSGTGK.T	2.8	70	83
Q14240|IF4A2_HUMAN	Y.GFEKPSAIQQR.A	1.1	52	62
Q14240|IF4A2_HUMAN	R.NEMQK(+28.03)LQAEAPHIVVGTPGR(+14.02).V	1.9	143	162	dimethyl_KR; Methylation(KR)
Q14240|IF4A2_HUMAN	K.M(+15.99)FVLDEADEMLSR.G	1	179	191	Oxidation (M)
Q8IYD1|ERF3B_HUMAN	R.EPLSSAFSR(+14.02)K.L	0.4	42	51	Methylation(KR)
Q8IYD1|ERF3B_HUMAN	V.EITAL.I	1.3	553	557
Q8IYD1|ERF3B_HUMAN	K.EHVNVVFIGHVDAGK.S	1.8	202	216
Q8IYD1|ERF3B_HUMAN	R.KGEFETGFEK.G	2.9	316	325
Q8IYD1|ERF3B_HUMAN	K.HLIVLINK.M	0.6	343	350
Q8IYD1|ERF3B_HUMAN	K.HFTILDAPGHK.S	0.8	282	292
Q8IYD1|ERF3B_HUMAN	K.KEHVNVVFIGHVDAGK.S	0.5	201	216
Q8IYD1|ERF3B_HUMAN	L.IVLINK.M	1	345	350
Q8IYD1|ERF3B_HUMAN	H.AAEFVPSFLR.G	1	65	74
Q9P2I0|CPSF2_HUMAN	K.LHETVDATSETHIYQVR.L	0.2	593	609
Q9P2I0|CPSF2_HUMAN	K.QVLLR.E	0.6	726	730
Q9P2I0|CPSF2_HUMAN	R.QLIIVHGPPEASQDLAEC(+57.02)C(+57.02)R.A	2	560	579	Carbamidomethylation
Q9P2I0|CPSF2_HUMAN	F.K(+28.03)QVLLR.E	0.7	725	730	dimethyl_KR
Q05639|EF1A2_HUMAN	K.STTTGHLIYK.C	2.2	21	30
Q05639|EF1A2_HUMAN	K.THINIVVIGHVDSGK.S	3.7	6	20
Q05639|EF1A2_HUMAN	K.QLIVGVNK.M	1	147	154
Q05639|EF1A2_HUMAN	K.IGGIGTVPVGR.V	1.2	256	266
Q05639|EF1A2_HUMAN	R.LPLQDVYK.I	5.4	248	255
Q05639|EF1A2_HUMAN	R.EHALLAY.T	0.6	135	141
Q05639|EF1A2_HUMAN	K.THINIVVIGH.V	0.6	6	15
Q05639|EF1A2_HUMAN	K.SVEMHHEALSEALPGDNVGFNVK.N	1.9	291	313
Q05639|EF1A2_HUMAN	K.SGDAAIVEMVPGK(+14.02)PM(+15.99)C(+57.02)VESFSQYPPLGR.F	1.9	396	423	Methylation(KR); Oxidation (M); Carbamidomethylation
Q05639|EF1A2_HUMAN	R.EHALLAYTLGVK.Q	0.4	135	146
Q05639|EF1A2_HUMAN	K.GSFK(+28.03)YAW.V	0.8	52	58	dimethyl_KR
Q05639|EF1A2_HUMAN	N.IVVIGHVDSGK.S	6.5	10	20
Q05639|EF1A2_HUMAN	K.SDPPQEAAQFTSQVIILNHPGQISAGYSPVIDC(+57.02)HTAH.I	1.6	331	367	Carbamidomethylation
Q05639|EF1A2_HUMAN	K.EVSAYIK.K	0.5	173	179
Q05639|EF1A2_HUMAN	R.QTVAVGVIK.N	0.8	431	439
P22087|FBRL_HUMAN	R.DHAVVVGVYRPPPK.V	1.8	305	318
P22087|FBRL_HUMAN	R.GKEDALVTK.N	1.9	101	109
P22087|FBRL_HUMAN	R.HEGVFIC(+57.02)R.G	1.9	93	100	Carbamidomethylation
P22087|FBRL_HUMAN	R.VSISEGDDKIEYR.A	1.8	123	135
P22087|FBRL_HUMAN	K.NVMVEPHR.H	0.6	85	92
P22087|FBRL_HUMAN	R.GGR(+28.03)GGR(+28.03)GGFGGGR(+28.03).G	1.5	22	34	dimethyl_KR
P22087|FBRL_HUMAN	R.IVALNAH.T	0.9	245	251
P22087|FBRL_HUMAN	K.LAAAILGGVDQIHIKPGAK.V	0.7	144	162
P22087|FBRL_HUMAN	V.GVYRPPPK.V	3	311	318
P22087|FBRL_HUMAN	R.DLINLAK.K	0.6	199	205
P22087|FBRL_HUMAN	N.MKPQEQLTLEPYER.D	2.8	291	304
P22087|FBRL_HUMAN	K.LAAAILGGVDQIHIK.P	3.9	144	158
P22087|FBRL_HUMAN	V.VGVYRPPPK.V	1.1	310	318
P22087|FBRL_HUMAN	R.GGGGGGGGGGGGGR(+28.03)GGGGFHSGGN.R	3.1	46	69	dimethyl_KR
P22087|FBRL_HUMAN	R.IVALNAHTFLR.N	4.4	245	255
P11940|PABP1_HUMAN	R.VANTSTQTMGPR(+28.03)PAAAAAAATPAVR.T	1.3	482	506	dimethyl_KR
P11940|PABP1_HUMAN	K.GYGFVHFETQEAAER.A	0.9	139	153
P11940|PABP1_HUMAN	R.QAHLTNQYMQR.M	2.8	375	385
P11940|PABP1_HUMAN	R.SKVDEAVAVLQAH.Q	1	605	617
P11940|PABP1_HUMAN	K.QIYVGR.A	2.8	260	265
P11940|PABP1_HUMAN	K.VDEAVAVLQAHQAK.E	1.7	607	620
P11940|PABP1_HUMAN	K.EFTNVYIK.N	2	189	196
P11940|PABP1_HUMAN	R.SKVDEAVAVLQAHQAK.E	0.8	605	620
P11940|PABP1_HUMAN	N.TSTQTMGPR(+28.03)PAAAAAAATPAVR.T	3.8	485	506	dimethyl_KR
P11940|PABP1_HUMAN	R.NPQQHLNAQPQVTMQQPAVHVQGQEPLTASMLASAPPQEQK.Q	2.9	519	559
P11940|PABP1_HUMAN	K.NFGEDMDDER.L	1.5	197	206
P11940|PABP1_HUMAN	F.VHFETQEAAER.A	0.7	143	153
P11940|PABP1_HUMAN	N.AQPQVTMQQPAVHVQGQEPLTASMLASAPPQEQK.Q	3.7	526	559
P11940|PABP1_HUMAN	R.NPQQHLNAQPQVTMQQPAVH.V	2.3	519	538
P11940|PABP1_HUMAN	K.GFGFVSFER.H	0.5	232	240
P11940|PABP1_HUMAN	R.VANTSTQTM(+15.99)GPR(+28.03)PAAAAAAATPAVR.T	0.8	482	506	Oxidation (M); dimethyl_KR
P11940|PABP1_HUMAN	Q.AHLTNQYMQR.M	1.6	376	385
P11940|PABP1_HUMAN	R.NPQQHLNAQPQVTM(+15.99)QQPAVHVQGQEPLTASMLASAPPQEQK.Q	1.3	519	559	Oxidation (M)
P11940|PABP1_HUMAN	K.SGVGNIFIK.N	0.7	96	104
P11940|PABP1_HUMAN	K.FGPALSVK.V	0.5	214	221
P11940|PABP1_HUMAN	K.EFSPFGTITSAK.V	2.2	313	324
P11940|PABP1_HUMAN	R.ALDTMNFDVIK.G	1.2	68	78
P11940|PABP1_HUMAN	R.LFPLIQAMHPTLAGK.I	1.8	566	580
P11940|PABP1_HUMAN	F.SAFGNILSC(+57.02)K.V	1.4	120	129	Carbamidomethylation
P11940|PABP1_HUMAN	K.FSPAGPILSIR.V	1.1	31	41
P11940|PABP1_HUMAN	R.NPQQHLNAQPQVTMQQPAVHVQGQEPL.T	1.9	519	545
P11940|PABP1_HUMAN	K.VDEAVAVLQAH.Q	1.6	607	617
P11940|PABP1_HUMAN	K.PLYVALAQR.K	1.5	362	370
O75306|NDUS2_HUMAN	K.ETAHWKPPPWNDVDPPKDTIVK.N	4.9	57	78
O75306|NDUS2_HUMAN	H.IGLLHR(+28.03)GTEK.L	1	113	122	dimethyl_KR
O75306|NDUS2_HUMAN	K.ETAHWKPPPWNDVDPPK.D	4.5	57	73
O75306|NDUS2_HUMAN	K.TSMESLIHHFK.L	1.3	373	383
P13639|EF2_HUMAN	R.NMSVIAHVDHGK.S	1.6	21	32
P13639|EF2_HUMAN	K.TGTITTFEHAH.N	3.4	482	492
P13639|EF2_HUMAN	R.PSQVVAETR.K	4.3	831	839
P13639|EF2_HUMAN	K.ARPFPDGLAEDIDKGEVSAR.Q	3.1	606	625
P13639|EF2_HUMAN	K.DLEEDHAC(+57.02)IPIKK.S	1.1	560	572	Carbamidomethylation
P13639|EF2_HUMAN	K.KEDLYLKPIQR.T	0.8	439	449
P13639|EF2_HUMAN	R.GGGQIIPTAR.R	0.9	717	726
P13639|EF2_HUMAN	R.NM(+15.99)SVIAHVDHGK.S	1	21	32	Oxidation (M)
P13639|EF2_HUMAN	R.ETVSEESNVLC(+57.02)LSK.S	1.4	581	594	Carbamidomethylation
P13639|EF2_HUMAN	K.EGALC(+57.02)EENMR.G	0.5	689	698	Carbamidomethylation
P13639|EF2_HUMAN	K.AGIIASAR.A	0.8	43	50
P13639|EF2_HUMAN	R.YFDPANGK.F	0.5	265	272
P13639|EF2_HUMAN	K.NPADLPK.L	6.5	513	519
P13639|EF2_HUMAN	K.DSVVAGFQWATK.E	1.9	677	688
P13639|EF2_HUMAN	K.LVEGLK(+42.05)R.L	0.3	520	526	trimethyl_K
P13639|EF2_HUMAN	K.EDLYLKPIQR.T	0.7	440	449
P13639|EF2_HUMAN	K.STLTDSLVC(+57.02)K.A	1.6	33	42	Carbamidomethylation
P13639|EF2_HUMAN	R.C(+57.02)LYASVLTAQPR.L	1.3	728	739	Carbamidomethylation
P13639|EF2_HUMAN	R.GHVFEESQVAGTPMFVVK.A	3.4	768	785
P13639|EF2_HUMAN	K.GVQYLNEIK.D	0.5	668	676
P13639|EF2_HUMAN	R.TILMMGR.Y	1.6	450	456
P13639|EF2_HUMAN	M.VNFTVDQIR.A	0.8	2	10
P13639|EF2_HUMAN	K.FSVSPVVR.V	0.9	499	506
P13639|EF2_HUMAN	K.YEWDVAEAR.K	0.9	639	647
P13639|EF2_HUMAN	R.VFSGLVSTGLK.V	3	416	426
P13639|EF2_HUMAN	K.LWGDR.Y	0.2	260	264
P13639|EF2_HUMAN	K.VFDAIMNFK.K	1.4	300	308
P13639|EF2_HUMAN	K.QFAEMYVAK.F	1.8	227	235
P13639|EF2_HUMAN	K.ARPFPDGLAEDIDK.G	1.7	606	619
P13639|EF2_HUMAN	R.IMGPNYTPGK.K	0.6	429	438
P13639|EF2_HUMAN	M.SVIAHVDHGK.S	0.8	23	32
P13639|EF2_HUMAN	R.FYAFGR.V	1.8	410	415
P13639|EF2_HUMAN	K.TGTITTFEHAHNMR.V	1.1	482	495
P13639|EF2_HUMAN	R.NMSVIAH.V	4.5	21	27
P13639|EF2_HUMAN	R.IKPVLMMNK.M	2.3	151	159
P13639|EF2_HUMAN	I.HLPSPVTAQK.Y	0.7	357	366
P13639|EF2_HUMAN	F.DNSSRPSQVVAETR.K	1	826	839
P13639|EF2_HUMAN	R.C(+57.02)ELLYEGPPDDEAAMGIK.S	1.3	369	386	Carbamidomethylation
P13639|EF2_HUMAN	L.ILDPIFK.V	1.7	293	299
P13639|EF2_HUMAN	L.YLKPIQR.T	4.4	443	449
P13639|EF2_HUMAN	K.IWC(+57.02)FGPDGTGPN.I	1.6	649	660	Carbamidomethylation
P13639|EF2_HUMAN	W.QILPGDPFDNSSRPSQVVAETR.K	2.3	818	839
P13639|EF2_HUMAN	R.FDVHDVTLH.A	5.1	702	710
P13639|EF2_HUMAN	M.ITIHLPSPVTAQK.Y	0.8	354	366
P13639|EF2_HUMAN	R.FDVHDVTLHADAIHR.G	0.3	702	716
O15372|EIF3H_HUMAN	K.TAQGSLSLKAYRLTPK.L	0.5	157	172
O15372|EIF3H_HUMAN	K.EFTAQNLGK.L	1.1	332	340
O15372|EIF3H_HUMAN	K.SAVADKHELLSLASSNHLGK.N	0.5	222	241
O15372|EIF3H_HUMAN	K.LFKPPQPPAR.M	1.6	304	313
O15372|EIF3H_HUMAN	R.GEPPLPEEDLSK.L	4.9	292	303
O15372|EIF3H_HUMAN	K.LFMAQALQEYNN	1.7	341	352
O15372|EIF3H_HUMAN	K.DFSPEALK.K	0.5	181	188
O15372|EIF3H_HUMAN	K.NLQLLMDR.V	1	242	249
O15372|EIF3H_HUMAN	Q.GSLSLK(+14.02).A	1	160	165	Methylation(KR)
Q99832|TCPH_HUMAN	R.SLHDAIMIVR.R	2.3	388	397
Q99832|TCPH_HUMAN	K.EIAVTVK.K	0.4	138	144
Q99832|TCPH_HUMAN	R.STVDAPTAAGR(+28.03)GR(+28.03)GR(+28.03)GR.P	0.7	525	541	dimethyl_KR
Q99832|TCPH_HUMAN	R.VPEEDLK.R	3.7	314	320
Q99832|TCPH_HUMAN	K.LLDVVHPAAK.T	0.6	68	77
Q99832|TCPH_HUMAN	R.TATQLAVNK.I	3.4	127	135
Q99832|TCPH_HUMAN	K.LIVDGR.G	0.5	48	53
Q99832|TCPH_HUMAN	K.ALEIIPR.Q	0.8	441	447
Q99832|TCPH_HUMAN	R.GGAEQFMEETER.S	2.9	376	387
Q99832|TCPH_HUMAN	R.SLHDAIM(+15.99)IVR.R	2	388	397	Oxidation (M)
Q99832|TCPH_HUMAN	R.C(+57.02)QVFEETQIGGER.Y	1.5	345	357	Carbamidomethylation
Q99832|TCPH_HUMAN	K.TC(+57.02)TFILR.G	4	369	375	Carbamidomethylation
Q99832|TCPH_HUMAN	N.ISAC(+57.02)QVIAEAVR.T	2	26	37	Carbamidomethylation
Q99832|TCPH_HUMAN	K.LPIGDVATQYFADR.D	2	293	306
Q99832|TCPH_HUMAN	K.TLVDIAK.S	0.8	78	84
Q99832|TCPH_HUMAN	K.VQGGALEDSQLVAGVAFK.K	5.3	200	217
P36578|RL4_HUMAN	R.PLISVYSEK.G	6.1	6	14
P36578|RL4_HUMAN	K.AAAAAAALQAK.S	0.9	354	364
P36578|RL4_HUMAN	K.EAVLLLK.K	0.5	166	172
P36578|RL4_HUMAN	K.SNYNLPMHK.M	2.2	275	283
P36578|RL4_HUMAN	R.QPYAVSELAGHQTSAESWGTGR.A	1.3	50	71
P36578|RL4_HUMAN	K.MINTDLSR.I	1	284	291
P36578|RL4_HUMAN	R.NIPGITLLNVSK.L	1.6	223	234
P36578|RL4_HUMAN	K.AWNDIK.K	1.3	176	181
P36578|RL4_HUMAN	K.LNILK.L	0.7	235	239
P36578|RL4_HUMAN	R.SGQGAFGNMC(+57.02)R.G	1.1	87	97	Carbamidomethylation
P36578|RL4_HUMAN	H.QTSAESWGTGR.A	5.2	61	71
P36578|RL4_HUMAN	K.APIRPDIVNFVHTN.L	1.7	30	43
P36578|RL4_HUMAN	K.NVTLPAVFK.A	1.5	21	29
P36578|RL4_HUMAN	R.MFAPTK.T	1.9	101	106
P36578|RL4_HUMAN	K.APIRPDIVNFVH.T	1.7	30	41
P36578|RL4_HUMAN	K.APIRPDIVNFVHTNLR.K	0.7	30	45
P36578|RL4_HUMAN	R.IEEVPELPLVVEDK.V	2.9	144	157
P36578|RL4_HUMAN	R.GPC(+57.02)IIYNEDNGIIK.A	1.6	206	219	Carbamidomethylation
P36578|RL4_HUMAN	C.IIYNEDNGIIK.A	1.8	209	219
P36578|RL4_HUMAN	K.LAPGGHVGR.F	0	240	248
P36578|RL4_HUMAN	P.YAVSELAGHQTSAESWGTGR.A	3.5	52	71
P36578|RL4_HUMAN	Y.AVSELAGHQTSAESWGTGR.A	1.5	53	71
P36578|RL4_HUMAN	K.K(+28.03)AAVGVK.K	1.4	384	390	dimethyl_KR
P14618|KPYM_HUMAN	R.LNFSHGTHEYHAETIK.N	1.3	74	89
P14618|KPYM_HUMAN	K.GSGTAEVELK.K	1.1	126	135
P14618|KPYM_HUMAN	R.PVAVALDTK.G	0.9	107	115
P14618|KPYM_HUMAN	C.SGAIIVLTK.S	0.3	425	433
P14618|KPYM_HUMAN	R.APIIAVTR.N	3.5	448	455
P14618|KPYM_HUMAN	H.GTHEYHAETIK.N	1	79	89
P14618|KPYM_HUMAN	K.VFLAQK.M	5.1	306	311
P14618|KPYM_HUMAN	R.GDLGIEIPAEK.V	1.3	295	305
P14618|KPYM_HUMAN	K.GDYPLEAVR.M	1	368	376
P14618|KPYM_HUMAN	K.ITLDNAYMEK.C	1.1	142	151
P14618|KPYM_HUMAN	K.GADFLVTEVENGGSLGSK.K	2.5	189	206
P14618|KPYM_HUMAN	R.TATESFASDPILYRPVAVALDTK.G	4.8	93	115
P14618|KPYM_HUMAN	R.GIFPVLC(+57.02)K.D	3.7	468	475	Carbamidomethylation
P14618|KPYM_HUMAN	M.SK(+42.05)PHSEAGTAFIQTQQLHAAMADTFLEH.M	1.9	2	29	trimethyl_K
P14618|KPYM_HUMAN	C.C(+57.02)SGAIIVLTK.S	2.7	424	433	Carbamidomethylation
P14618|KPYM_HUMAN	R.AGKPVIC(+57.02)ATQMLESMIK.K	2.8	320	336	Carbamidomethylation
P14618|KPYM_HUMAN	R.VVPVP	0.2	527	531
P14618|KPYM_HUMAN	R.FDEILEASDGIMVAR.G	0.9	280	294
P14618|KPYM_HUMAN	F.SHGTHEYHAETIK.N	0.1	77	89
P14618|KPYM_HUMAN	R.LAPITSDPTEATAVGAVEASFK.C	1	401	422
P14618|KPYM_HUMAN	H.AAMADTFLEHMC(+57.02)R.L	1.1	20	32	Carbamidomethylation
P14618|KPYM_HUMAN	K.C(+57.02)C(+57.02)SGAIIVLTK.S	0.7	423	433	Carbamidomethylation
P14618|KPYM_HUMAN	K.GVNLPGAAVDLPAVSEK.D	1.7	208	224
P14618|KPYM_HUMAN	K.DIQDLK.F	0.9	225	230
P14618|KPYM_HUMAN	G.AIIVLTK.S	0.6	427	433
P14618|KPYM_HUMAN	R.NTGIIC(+57.02)TIGPASR.S	1	44	56	Carbamidomethylation
P14618|KPYM_HUMAN	R.TATESFASDPILYR.P	5.1	93	106
P14618|KPYM_HUMAN	R.RFDEILEASDGIMVAR.G	1.7	279	294
P14618|KPYM_HUMAN	R.LNFSHGTH.E	0.3	74	81
P14618|KPYM_HUMAN	R.LDIDSPPITAR.N	4.5	33	43
P53618|COPB_HUMAN	K.KEEDRPPLR.G	8.4	535	543
P53618|COPB_HUMAN	K.TNNVSEHEDTDKYR.Q	1.9	367	380
P53618|COPB_HUMAN	K.EAGELKPEEEITVGPVQK.L	3.9	496	513
P53618|COPB_HUMAN	K.KEEDR(+14.02)PPLR.G	3.7	535	543	Methylation(KR)
P53618|COPB_HUMAN	K.LVTEMGTYATQSALSSSR.P	1.2	514	531
P53618|COPB_HUMAN	K.YEAAGTLVTLSSAPTAIK.A	1.5	262	279
P53618|COPB_HUMAN	R.MLIVEK.M	1.7	436	441
P53618|COPB_HUMAN	R.LLHEMILVC(+57.02)DAYR.K	1.3	94	106	Carbamidomethylation
P53618|COPB_HUMAN	R.GALWILGEYC(+57.02)STK.E	1.8	457	469	Carbamidomethylation
P53618|COPB_HUMAN	K.EDIQSVMTEIR.R	1.2	470	480
P53618|COPB_HUMAN	L.TLAPHDFANIK.A	1.1	776	786
P53618|COPB_HUMAN	R.SLGEIPIVESEIK.K	1.8	482	494
P09651|ROA1_HUMAN	R.EDSQRPGAHLTVK.K	3.9	93	105
P09651|ROA1_HUMAN	K.QEMASASSSQR(+28.03)GR.S	1.8	184	196	dimethyl_KR
P09651|ROA1_HUMAN	K.YHTVNGHNC(+57.02)EVR.K	4.2	167	178	Carbamidomethylation
P09651|ROA1_HUMAN	K.SESPKEPEQLR.K	0.5	4	14
P09651|ROA1_HUMAN	R.GFAFVTFDDHDSVDK.I	1	147	161
P09651|ROA1_HUMAN	K.IEVIEIMTDR.G	1	131	140
P09651|ROA1_HUMAN	R.SGSGNFGGGR(+28.03)GGGFGGNDNFGR.G	1.4	197	218	dimethyl_KR
P09651|ROA1_HUMAN	R.SHFEQWGTLTDC(+57.02)VVMR.D	0.9	32	47	Carbamidomethylation
P09651|ROA1_HUMAN	F.VTFDDHDSVDK.I	2.9	151	161
P09651|ROA1_HUMAN	T.LTDC(+57.02)VVMR.D	3.9	40	47	Carbamidomethylation
P09651|ROA1_HUMAN	K.EDTEEHHLR.D	2.2	114	122
P09651|ROA1_HUMAN	R.SGSGNFGGGR(+28.03)GGGFGGNDNFGR(+14.02).G	1.5	197	218	dimethyl_KR; Methylation(KR)
P09651|ROA1_HUMAN	R.SGSGNFGGGR(+28.03)GGGFGGNDNFGR(+28.03)GGNFSGR(+28.03)GGF.G	1	197	228	dimethyl_KR
P09651|ROA1_HUMAN	R.DYFEQYGK.I	2.4	123	130
P09651|ROA1_HUMAN	R.NQGGYGGSSSSSSYGSGR.R	0.5	353	370
P09651|ROA1_HUMAN	K.QEM(+15.99)ASASSSQR(+28.03)GR.S	0.8	184	196	Oxidation (M); dimethyl_KR
P09651|ROA1_HUMAN	K.IVIQK.Y	0.6	162	166
P09651|ROA1_HUMAN	R.SGSGNFGGGR(+28.03)GGGFGGNDNFGR(+28.03)GGNF.S	1.5	197	222	dimethyl_KR
P09651|ROA1_HUMAN	R.GGGGYGGSGDGYNGFGNDGGYGGGGPGYSGGSR.G	1.3	233	265
P09651|ROA1_HUMAN	R.SGSGNFGGGR(+28.03)GGGFGGNDNFGR(+14.02)GGN.F	1.9	197	221	dimethyl_KR; Methylation(KR)
P09651|ROA1_HUMAN	R.GGNFSGR(+28.03)GGFGGSR.G	3.2	219	232	dimethyl_KR
P09651|ROA1_HUMAN	R.SGSGNFGGGR(+14.02)GGGFGGNDNFGR.G	3.8	197	218	Methylation(KR)
P09651|ROA1_HUMAN	R.SGSGNFGGGR(+28.03)GGGFGGNDNFGR(+28.03)GGN.F	1.4	197	221	dimethyl_KR
P09651|ROA1_HUMAN	K.QEMASASSSQR(+28.03)GR(+14.02).S	1	184	196	dimethyl_KR; Methylation(KR)
P09651|ROA1_HUMAN	R.NQGGYGGSSSSSSYGSGR(+14.02)R.F	3.6	353	371	Methylation(KR)
P09651|ROA1_HUMAN	F.AFVTFDDHDSVDK.I	0.7	149	161
P09651|ROA1_HUMAN	K.IEVIEIM(+15.99)TDR.G	1.9	131	140	Oxidation (M)
P09651|ROA1_HUMAN	R.PGAHLTVK.K	5	98	105
P09651|ROA1_HUMAN	Y.NNQSSNFGPMK.G	2.5	319	329
P09651|ROA1_HUMAN	N.DNFGR(+28.03)GGNFSGR(+28.03)GGFGGSR.G	2.1	214	232	dimethyl_KR
P09651|ROA1_HUMAN	N.QGGYGGSSSSSSYGSGR.R	0.8	354	370
P09651|ROA1_HUMAN	L.SFETTDESLR.S	1.1	22	31
P09651|ROA1_HUMAN	R.GFGFVTY.A	0.9	56	62
P09651|ROA1_HUMAN	R.SSGPYGGGGQYFAK.P	1.4	337	350
P09651|ROA1_HUMAN	K.QEM(+15.99)ASASSSQR(+28.03)GR(+14.02).S	5.5	184	196	Oxidation (M); dimethyl_KR; Methylation(KR)
P09651|ROA1_HUMAN	K.SESPKEPEQLRK.L	4.6	4	15
P09651|ROA1_HUMAN	F.IGGLSFETTDESLR.S	1.2	18	31
Q8NC51|PAIRB_HUMAN	R.RPDQQLQGEGK.I	0.8	112	122
Q8NC51|PAIRB_HUMAN	R.GGSGSHNWGTVK.D	2.2	217	228
Q8NC51|PAIRB_HUMAN	R.KPNEGADGQWK.K	4.9	310	320
Q8NC51|PAIRB_HUMAN	R.RFEKPLEEK.G	2.7	137	145
Q8NC51|PAIRB_HUMAN	K.SEEAHAEDSVMDHHFR.K	0.6	330	345
Q8NC51|PAIRB_HUMAN	K.SAAQAAAQTNSNAAGK.Q	0.8	53	68
Q8NC51|PAIRB_HUMAN	K.ENEVEEVKEEGPK.E	1.6	274	286
Q8NC51|PAIRB_HUMAN	M.PGHLQEGFGC(+57.02)VVTNR.F	2.4	2	16	Carbamidomethylation
Q8NC51|PAIRB_HUMAN	R.FEKPLEEK.G	4.4	138	145
Q8NC51|PAIRB_HUMAN	R.KNPLPPSVGVVDK.K	1.8	79	91
Q8NC51|PAIRB_HUMAN	M.GR(+28.03)GDGFDSR.G	2.1	180	188	dimethyl_KR
Q8NC51|PAIRB_HUMAN	K.EETQPPVALK.K	1.4	93	102
Q8NC51|PAIRB_HUMAN	K.KEETQPPVALK.K	1.5	92	102
Q8NC51|PAIRB_HUMAN	R.SSFSHYSGLK.H	2.7	202	211
Q8NC51|PAIRB_HUMAN	K.VEFNIR.K	0.3	304	309
Q8NC51|PAIRB_HUMAN	K.GEGGEFSVDR.P	2.8	146	155
Q8NC51|PAIRB_HUMAN	K.SEEAHAEDSVM(+15.99)DHHFR.K	1.3	330	345	Oxidation (M)
Q8NC51|PAIRB_HUMAN	K.SEEAHAEDSVMDHH.F	2.1	330	343
Q8NC51|PAIRB_HUMAN	K.QISYNYSDLDQSNVTEETPEGEEHHPVADTENK.E	2.4	241	273
Q8NC51|PAIRB_HUMAN	Y.NYSDLDQSNVTEETPEGEEHHPVADTENK.E	3.4	245	273
Q8NC51|PAIRB_HUMAN	K.GEGGEFSVDRPIIDR.P	1.5	146	160
Q8NC51|PAIRB_HUMAN	N.YSDLDQSNVTEETPEGEEHHPVADTENK.E	2.6	246	273
Q8NC51|PAIRB_HUMAN	M.GR(+28.03)GDGFDSR(+28.03)GK.R	3.9	180	190	dimethyl_KR
Q8NC51|PAIRB_HUMAN	R.GGSGSHNWGTVKDELTESPK.Y	6.3	217	236
Q8NC51|PAIRB_HUMAN	K.EMTLDEWK.A	0.6	287	294
Q8NC51|PAIRB_HUMAN	K.QISYNYSDLDQSNVTEETPEGEEHHPVADTENKENEVEEVKEEGPK.E	1.8	241	286
Q8NC51|PAIRB_HUMAN	K.GEGGEFSVDRPIIDR(+28.03)PIR(+28.03)GR.G	1.7	146	165	dimethyl_KR
Q8NC51|PAIRB_HUMAN	K.SSASAPDVDDPEAFPALA	0.9	391	408
Q8NC51|PAIRB_HUMAN	K.R(+14.02)GGSGSHNWGTVK.D	4.2	216	228	Methylation(KR)
P83881|RL36A_HUMAN	K.HFELGGDKK.R	4.4	90	98
P83881|RL36A_HUMAN	K.QSGYGGQTK(+14.02)PIFR.K	3.1	45	57	Methylation(KR)
P83881|RL36A_HUMAN	R.LEC(+57.02)VEPNC(+57.02)R.S	0.9	70	78	Carbamidomethylation
P83881|RL36A_HUMAN	K.HFELGGDK.K	1	90	97
P83881|RL36A_HUMAN	K.GQVIQF	0.5	101	106
Q9Y520|PRC2C_HUMAN	K.DAQQVEPEGQEKPSPATVR.S	4.4	2130	2148
Q9Y520|PRC2C_HUMAN	K.EATPVVHETEPESGSQPR.P	5.5	639	656
Q9Y520|PRC2C_HUMAN	K.QESENSC(+57.02)NKEEEPVFTR.Q	1	614	630	Carbamidomethylation
Q9Y520|PRC2C_HUMAN	K.EPIERPEEKPK.K	4.7	958	968
Q9Y520|PRC2C_HUMAN	R.GTSSHLPPPPK.L	0.8	401	411
Q9Y520|PRC2C_HUMAN	K.QEQHEEEKTPEVPPAQPK.P	1.3	88	105
Q9Y520|PRC2C_HUMAN	K.VDSDSSKPPETLTDPPGVC(+57.02)QEK.V	2	2842	2863	Carbamidomethylation
Q9Y520|PRC2C_HUMAN	R.HGLQSLGK.V	0.8	40	47
Q9Y520|PRC2C_HUMAN	R.QSEVPK(+14.02)PEDGEPPR.R	2.6	1379	1392	Methylation(KR)
Q9Y520|PRC2C_HUMAN	K.FPSTETATLAQKPSQDTEKPLEPVSTVQVEPAVK.T	2.3	1087	1120
Q9Y520|PRC2C_HUMAN	R.SFSSQRPVDR.Q	0.7	1542	1551
Q9Y520|PRC2C_HUMAN	R.SVEDVRPHHTDANNQSAC(+57.02)FEAPDQK.T	1.8	878	902	Carbamidomethylation
Q9Y520|PRC2C_HUMAN	W.NKPLTSFGSAPSSEGAK.N	1.7	2024	2040
Q9Y520|PRC2C_HUMAN	H.HTDANNQSAC(+57.02)FEAPDQK.T	1.9	886	902	Carbamidomethylation
Q9Y520|PRC2C_HUMAN	R.GPFDDQPAGTTGVDLINGSSAHHQEGVPNGTGQK.N	1.9	1586	1619
Q9Y520|PRC2C_HUMAN	K.SADKIPEPK.E	1	2076	2084
Q9Y520|PRC2C_HUMAN	K.AAGSPSSSDQDEKLPGQDESTAGTSEQNDILK.V	2.3	184	215
Q9Y520|PRC2C_HUMAN	K.VEEKPPPAPSIATK.P	0.5	2864	2877
Q9Y520|PRC2C_HUMAN	K.KDLPPPPPPPQPPAPIQPQ.S	3.8	1056	1074
Q9Y520|PRC2C_HUMAN	R.DQMEGSPNSSESFEHIAR.S	2.5	774	791
Q9Y520|PRC2C_HUMAN	K.QQQWQQQQQQGVLPQTVPSQPSSSTVPPPPHR.P	1.3	684	715
Q9Y520|PRC2C_HUMAN	R.SQPAFMQSSLSQPSVVLSGTAIHNFPTVQHQELAK.A	2.1	2469	2503
Q9Y520|PRC2C_HUMAN	R.DHAISLSEPR.M	0.9	795	804
Q9Y520|PRC2C_HUMAN	K.ETNDDNYGPGPSLRPPNVAC(+57.02)WR.D	1.6	158	179	Carbamidomethylation
Q9Y520|PRC2C_HUMAN	K.STTTSDPPNIC(+57.02)K.V	1.2	2330	2341	Carbamidomethylation
Q9Y520|PRC2C_HUMAN	K.ESVTDYTTPSSSLPNTVATNNTK.M	3.4	2185	2207
Q9Y520|PRC2C_HUMAN	V.APAPK.S	0.7	115	119
Q9Y520|PRC2C_HUMAN	K.LGILEK.Q	1.1	492	497
Q9Y520|PRC2C_HUMAN	R.MLWGSDPYPHAEPQQATTPK.A	1.8	805	824
Q9Y520|PRC2C_HUMAN	R.KKEEQVIQVWNK.K	3.4	1700	1711
Q13151|ROA0_HUMAN	K.FHPIQGHR.V	1.3	160	167
Q13151|ROA0_HUMAN	R.GHFEAFGTLTDC(+57.02)VVVVNPQTK.R	5.4	25	45	Carbamidomethylation
Q13151|ROA0_HUMAN	Y.SQHQSSYGPMK.S	3.3	259	269
Q13151|ROA0_HUMAN	K.EDIYSGGGGGGSR.S	0.9	177	189
Q13151|ROA0_HUMAN	K.GDVAEGDLIEHFSQFGTVEK.A	1.5	107	126
Q13151|ROA0_HUMAN	F.VYFQNHDAADK.A	3.5	144	154
Q13151|ROA0_HUMAN	Y.SNVEEADAAMAASPHAVDGNTVELK.R	1.8	56	80
Q13151|ROA0_HUMAN	R.SNSGPYR(+28.03)GGYGGGGGYGGSSF	1	285	305	dimethyl_KR
Q13151|ROA0_HUMAN	Y.NAYGGGGGGSSYGGSDYGNGFGGFGSYSQHQSSYGPMK.S	1.1	232	269
Q13151|ROA0_HUMAN	R.C(+57.02)FGFVTYSNVEEADAAMAASPH.A	2.1	49	70	Carbamidomethylation
O75122|CLAP2_HUMAN	R.NTGNGTQSSMGSPLTRPTPR.S	5.9	881	900
O75122|CLAP2_HUMAN	R.HAAVLVETIK.K	1.3	251	260
O75122|CLAP2_HUMAN	R.EILSDDKHDWDQR.A	2.6	97	109
O75122|CLAP2_HUMAN	R.AGGDATDSSQTALDNK.A	3.8	986	1001
O75122|CLAP2_HUMAN	K.SFDDEESVDGNRPSSAASAFK.V	3.3	8	28
O75122|CLAP2_HUMAN	R.VLTTTALSTVSSGVQR.V	0.8	467	482
O75122|CLAP2_HUMAN	K.K(+28.03)DDGDSM(+15.99).C	0.9	969	975	dimethyl_KR; Oxidation (M)
O75122|CLAP2_HUMAN	R.YESYGMHSDDDANSDASSAC(+57.02)SER.S	1.2	614	636	Carbamidomethylation
P55795|HNRH2_HUMAN	R.THYDPPR.K	1.6	193	199
P55795|HNRH2_HUMAN	R.VHIEIGPDGR.V	3.5	317	326
P55795|HNRH2_HUMAN	N.SIGR(+28.03)GAGFER.M	2.3	221	230	dimethyl_KR
P55795|HNRH2_HUMAN	R.YVEVFK.S	1.2	82	87
P55795|HNRH2_HUMAN	R.YGDGGSSFQSTTGHC(+57.02)VH.M	0.8	276	292	Carbamidomethylation
P55795|HNRH2_HUMAN	R.STGEAFVQFASQEIAEK.A	1.2	151	167
P55795|HNRH2_HUMAN	R.THYDPPRK.L	0.3	193	200
P55795|HNRH2_HUMAN	K.HTGPNSPDTANDGFVR.L	1.6	99	114
P55795|HNRH2_HUMAN	R.DLNYC(+57.02)FSGMSDHR.Y	1.1	263	275	Carbamidomethylation
P55795|HNRH2_HUMAN	R.YIEIFK.S	0.6	180	185
P55795|HNRH2_HUMAN	R.FFSDC(+57.02)K.I	1.1	30	35	Carbamidomethylation
P55795|HNRH2_HUMAN	Y.NSIGR(+28.03)GAGFER.M	1.6	220	230	dimethyl_KR
P55795|HNRH2_HUMAN	R.GLPFGC(+57.02)SK.E	1.5	117	124	Carbamidomethylation
P55795|HNRH2_HUMAN	F.VQFASQEIAEK.A	0.8	157	167
P55795|HNRH2_HUMAN	R.YGDGGSSFQSTTGH.C	2.1	276	289
P55795|HNRH2_HUMAN	R.FIYTR.E	4	45	49
P55795|HNRH2_HUMAN	R.DLNYC(+57.02)FSGM(+15.99)SDHR.Y	1.1	263	275	Carbamidomethylation; Oxidation (M)
P55795|HNRH2_HUMAN	R.PSGEAFVELESEEEVK.L	0.8	53	68
Q8WXF1|PSPC1_HUMAN	K.AVVVVDDR.G	1.1	185	192
Q8WXF1|PSPC1_HUMAN	R.TLAEIAK.A	1.3	128	134
Q8WXF1|PSPC1_HUMAN	R.GSQGGNFEGPNKR.R	1.2	508	520
Q8WXF1|PSPC1_HUMAN	K.LEAEMEAAR.H	4	304	312
Q8WXF1|PSPC1_HUMAN	R.TGSETPQAPMSGVGPVSGGPGGFGR(+14.02)GSQGGNFEGPNKR.R	2.4	483	520	Methylation(KR)
Q8WXF1|PSPC1_HUMAN	R.TGSETPQAPMSGVGPVSGGPGGFGR(+28.03)GSQGGNFEGPNK.R	1.3	483	519	dimethyl_KR
Q8WXF1|PSPC1_HUMAN	R.TGSETPQAPMSGVGPVSGGPGGFGR(+14.02)GSQGGNFEGPNK.R	1.2	483	519	Methylation(KR)
Q8WXF1|PSPC1_HUMAN	R.ATIPGPPMGPGPAMGPEGAANMGTPMMPDNGAVHNDR.F	1.9	430	466
Q8WXF1|PSPC1_HUMAN	R.QQEGFKPNYMENR.E	4.1	375	387
Q8WXF1|PSPC1_HUMAN	K.EKLEAEMEAAR.H	1.4	302	312
Q8WXF1|PSPC1_HUMAN	H.GAALTVK.N	0.6	155	161
Q8WXF1|PSPC1_HUMAN	R.TGSETPQAPMSGVGPVSGGPGGFGR(+14.02).G	1.6	483	507	Methylation(KR)
Q8WXF1|PSPC1_HUMAN	G.FGFIR.L	2.4	119	123
Q06587|RING1_HUMAN	K.VSR(+14.02)PLELC(+57.02)YAPTKDPK	0.8	391	406	Methylation(KR); Carbamidomethylation
Q06587|RING1_HUMAN	R.GGGAGGSSVGTGGGGTGGVGGGAGSEDSGDR.G	1.2	205	235
Q9NVI1|FANCI_HUMAN	K.ETGHVSGPDGQNPEK.I	1.2	855	869
Q9NVI1|FANCI_HUMAN	K.ETGHVSGPDGQNPEK(+28.03).I	0.8	855	869	dimethyl_KR
Q9NVI1|FANCI_HUMAN	R.EDGEDENEEGTASEHGGQNK.E	0.5	1300	1319
Q9NVI1|FANCI_HUMAN	K.EGEEREDADVSVTQR.T	5.4	940	954
Q9NVI1|FANCI_HUMAN	R.DSIQSHQESLSVLR.S	0.9	820	833
Q9NVI1|FANCI_HUMAN	R.EDGEDENEEGTASEHGGQNKEPAK.K	2	1300	1323
Q9NVI1|FANCI_HUMAN	R.TAAPTVC(+57.02)LLVLSQAEK.V	2.3	1079	1094	Carbamidomethylation
Q92878|RAD50_HUMAN	R.KLDQEMEQLNHHTTTR.T	0.8	520	535
Q92878|RAD50_HUMAN	K.FHSMK(+42.05)M(+15.99)EEINK.I	4.5	1135	1145	trimethyl_K; Oxidation (M)
Q92878|RAD50_HUMAN	R.DVNGELIAVQR.S	2.9	88	98
Q86TI2|DPP9_HUMAN	A.LLLLSWK(+28.03).Q	0.9	100	106	dimethyl_KR
P31942|HNRH3_HUMAN	K.HNGPNDASDGTVR.L	1.1	7	19
P31942|HNRH3_HUMAN	R.GMGGHGYGGAGDASSGFHGGHFVH.M	1.1	175	198
P31942|HNRH3_HUMAN	R.GLPFGC(+57.02)SK.E	1.5	22	29	Carbamidomethylation
P31942|HNRH3_HUMAN	R.GMGGHGYGGAGDASSGFHGGH.F	0.7	175	195
P31942|HNRH3_HUMAN	R.STGEAFVQFASK.E	1	56	67
P31942|HNRH3_HUMAN	R.DGMDNQGGYGSVGR.M	0.6	288	301
P31942|HNRH3_HUMAN	Y.YGAGR(+28.03)GSMYDR.M	5.6	125	135	dimethyl_KR
P31942|HNRH3_HUMAN	R.YIEIFR.S	2.4	85	90
P31942|HNRH3_HUMAN	R.GM(+15.99)GGHGYGGAGDASSGFHGGHFVH.M	4.1	175	198	Oxidation (M)
Q9NW82|WDR70_HUMAN	K.SHKPEPPVAGPGR(+28.03)GGR.V	1.6	561	576	dimethyl_KR
Q9NW82|WDR70_HUMAN	K.SHKPEPPVAGPGR.G	2.5	561	573
Q9NW82|WDR70_HUMAN	K.LIVTGTSIQR.G	0.6	437	446
P23246|SFPQ_HUMAN	R.AVVIVDDR.G	0.6	400	407
P23246|SFPQ_HUMAN	R.R(+28.03)GGGGGR(+28.03)GGLHDFR.S	6.4	19	32	dimethyl_KR
P23246|SFPQ_HUMAN	K.DKLESEMEDAYHEHQANLLR.Q	5.2	517	536
P23246|SFPQ_HUMAN	K.PGGGPGLSTPGGHPKPPHR.G	1.2	218	236
P23246|SFPQ_HUMAN	R.MEELHNQEMQK.R	0.5	549	559
P23246|SFPQ_HUMAN	H.HQGPPPGGPGGR.S	1.4	256	267
P23246|SFPQ_HUMAN	R.M(+15.99)EELHNQEMQK.R	2	549	559	Oxidation (M)
P23246|SFPQ_HUMAN	K.DKLESEMEDAYHEHQAN.L	3.1	517	533
P23246|SFPQ_HUMAN	R.GREEYEGPNK.K	3.8	694	703
P23246|SFPQ_HUMAN	R.C(+57.02)SEGVFLLTTTPR.P	0.9	431	443	Carbamidomethylation
P23246|SFPQ_HUMAN	K.AELDDTPMR.G	1.2	350	358
P23246|SFPQ_HUMAN	R.FGQGGAGPVGGQGPR.G	5.2	667	681
P23246|SFPQ_HUMAN	K.GIVEFASK.P	1.2	414	421
P23246|SFPQ_HUMAN	R.MEELHNQEM(+15.99)QK.R	1.5	549	559	Oxidation (M)
P23246|SFPQ_HUMAN	R.SR(+28.03)GGGGGGFHR.R	1	8	18	dimethyl_KR
P23246|SFPQ_HUMAN	R.EEEMMIR.Q	0.5	575	581
P23246|SFPQ_HUMAN	K.YGEPGEVFINK.G	1.3	320	330
P23246|SFPQ_HUMAN	L.STPGGHPKPPHR.G	0.1	225	236
P23246|SFPQ_HUMAN	K.ANLSLLR.R	0.5	280	286
P23246|SFPQ_HUMAN	R.EEYEGPNKKPR.F	4.1	696	706
P23246|SFPQ_HUMAN	R.FAQHGTFEYEYSQR.W	1.7	480	493
P23246|SFPQ_HUMAN	H.AAALSVR.N	0.8	370	376
P23246|SFPQ_HUMAN	H.QGPPPGGPGGR.S	1	257	267
P23246|SFPQ_HUMAN	R.PVIVEPLEQLDDEDGLPEK.L	2.2	444	462
P23246|SFPQ_HUMAN	K.GFGFIK.L	0.7	333	338
P23246|SFPQ_HUMAN	K.DKLESEMEDAYHEH.Q	0.7	517	530
P23246|SFPQ_HUMAN	V.VIVDDR.G	0.7	402	407
P23246|SFPQ_HUMAN	A.QHGTFEYEYSQR.W	2.2	482	493
P0CG41|CTGE8_HUMAN	R.IEEEEK(+14.02)LSR.V	0.8	410	418	Methylation(KR)
P0CG41|CTGE8_HUMAN	K.TKEELTEHIK.N	4	348	357
O95104|SFR15_HUMAN	K.KPENEVAQNGGAETSHTEPVSPIPK.P	1.3	636	660
O95104|SFR15_HUMAN	K.HVVQIVEK.F	3.5	42	49
O95104|SFR15_HUMAN	K.GVSEAAVLKPSEELPAEATSSVEPEKDSGSAAEAPR	8	1112	1147
O95104|SFR15_HUMAN	K.GLPQVKPETASVC(+57.02)STTLWVGQLDK.R	1.4	494	517	Carbamidomethylation
O95104|SFR15_HUMAN	F.VR(+28.03)PGGMPGLGGPGPGPGGPEDR.D	2.6	916	937	dimethyl_KR
Q14103|HNRPD_HUMAN	K.YHNVGLSK.C	1.6	244	251
Q14103|HNRPD_HUMAN	R.R(+28.03)GGHQNSYKPY	1.2	345	355	dimethyl_KR
Q14103|HNRPD_HUMAN	K.IDASKNEEDEGHSNSSPR.H	0.9	68	85
Q14103|HNRPD_HUMAN	K.LDPITGR.S	2	130	136
Q14103|HNRPD_HUMAN	K.FGEVVDC(+57.02)TLK.L	2.5	120	129	Carbamidomethylation
Q14103|HNRPD_HUMAN	R.GFC(+57.02)FITFK.E	0.9	224	231	Carbamidomethylation
Q14103|HNRPD_HUMAN	K.MFIGGLSWDTTK.K	2.8	99	110
Q14103|HNRPD_HUMAN	R.GFGFVLFK.E	1	139	146
Q14103|HNRPD_HUMAN	K.EQYQQQQQWGSR(+28.03)GGF.A	0.9	261	275	dimethyl_KR
Q14103|HNRPD_HUMAN	M.VAATQGAAAAAGSGAGTGGGTASGGTEGGSAESEGAK.I	1.6	31	67
Q14103|HNRPD_HUMAN	K.EQYQQQQQWGSR(+28.03)GGFAGR.A	2.5	261	278	dimethyl_KR
Q14103|HNRPD_HUMAN	K.EQYQQQQQWGSR(+28.03)GGFAGR(+14.02).A	1.3	261	278	dimethyl_KR; Methylation(KR)
Q14103|HNRPD_HUMAN	Y.NNYYGYGDYSNQQSGYGK.V	1.2	324	341
Q14103|HNRPD_HUMAN	K.IFVGGLSPDTPEEK.I	1.6	184	197
Q14103|HNRPD_HUMAN	K.EQYQQQQQWGSR(+28.03)GGFAGR(+28.03).A	1.9	261	278	dimethyl_KR
Q9Y5J6|T10B_HUMAN	R.C(+57.02)VPSLHHR.A	0.6	32	39	Carbamidomethylation
Q9Y5J6|T10B_HUMAN	MER(+14.02)QQQQQQQLR.N	0.8	1	12	Methylation(KR)
P09429|HMGB1_HUMAN	K.FKDPNAPK.R	3.6	89	96
P09429|HMGB1_HUMAN	K.GEHPGLSIGDVAK.K	2.3	115	127
P09429|HMGB1_HUMAN	K.LGEMWNNTAADDKQPYEK.K	1.1	129	146
P09429|HMGB1_HUMAN	K.TYIPPK.G	1.1	77	82
P09429|HMGB1_HUMAN	K.GKFEDMAK.A	0.3	58	65
P09429|HMGB1_HUMAN	Y.AFFVQTC(+57.02)R.E	3.6	17	24	Carbamidomethylation
P09429|HMGB1_HUMAN	K.RPPSAF.F	2.4	97	102
P09429|HMGB1_HUMAN	K.IKGEHPGLSIGDVAK.K	2.1	113	127
P09429|HMGB1_HUMAN	K.DIAAYR.A	0.8	158	163
P09429|HMGB1_HUMAN	M.WNNTAADDKQPYEK.K	0.9	133	146
P09429|HMGB1_HUMAN	K.K(+28.03)K(+42.05)HPDASVNFSEFSK.K	0.7	29	43	dimethyl_KR; trimethyl_K
P09429|HMGB1_HUMAN	K.LGEM(+15.99)WNNTAADDKQPYEK.K	1.9	129	146	Oxidation (M)
P09429|HMGB1_HUMAN	F.FLFC(+57.02)SEYRPK.I	0.9	103	112	Carbamidomethylation
P31943|HNRH1_HUMAN	R.THYDPPR.K	1.6	193	199
P31943|HNRH1_HUMAN	R.VHIEIGPDGR.V	3.5	317	326
P31943|HNRH1_HUMAN	N.SIGR(+28.03)GAGFER.M	2.3	221	230	dimethyl_KR
P31943|HNRH1_HUMAN	R.YVEVFK.S	1.2	82	87
P31943|HNRH1_HUMAN	R.STGEAFVQFASQEIAEK.A	1.2	151	167
P31943|HNRH1_HUMAN	R.THYDPPRK.L	0.3	193	200
P31943|HNRH1_HUMAN	K.HTGPNSPDTANDGFVR.L	1.6	99	114
P31943|HNRH1_HUMAN	R.DLNYC(+57.02)FSGMSDHR.Y	1.1	263	275	Carbamidomethylation
P31943|HNRH1_HUMAN	R.YIEIFK.S	0.6	180	185
P31943|HNRH1_HUMAN	F.LNSTAGASGGAYEHR.Y	3	361	375
P31943|HNRH1_HUMAN	R.FFSDC(+57.02)K.I	1.1	30	35	Carbamidomethylation
P31943|HNRH1_HUMAN	R.YGDGGSTFQSTTGH.C	0.6	276	289
P31943|HNRH1_HUMAN	Y.NSIGR(+28.03)GAGFER.M	1.6	220	230	dimethyl_KR
P31943|HNRH1_HUMAN	R.GLPFGC(+57.02)SK.E	1.5	117	124	Carbamidomethylation
P31943|HNRH1_HUMAN	R.YGDGGSTFQSTTGHC(+57.02)VH.M	1.4	276	292	Carbamidomethylation
P31943|HNRH1_HUMAN	R.PSGEAFVELESEDEVK.L	2.2	53	68
P31943|HNRH1_HUMAN	F.VQFASQEIAEK.A	0.8	157	167
P31943|HNRH1_HUMAN	R.FIYTR.E	4	45	49
P31943|HNRH1_HUMAN	R.DLNYC(+57.02)FSGM(+15.99)SDHR.Y	1.1	263	275	Carbamidomethylation; Oxidation (M)
P31943|HNRH1_HUMAN	R.GLPWSC(+57.02)SADEVQR.F	1.2	17	29	Carbamidomethylation
Q86V81|THOC4_HUMAN	R.NR(+28.03)GAGGFGGGGGTR.R	5.2	203	216	dimethyl_KR
Q86V81|THOC4_HUMAN	R.AGSQGGR(+28.03)GGGAQAAAR.V	1.3	32	47	dimethyl_KR
Q86V81|THOC4_HUMAN	R.NRPAIAR(+28.03)GAAGGGGR.N	4.6	57	71	dimethyl_KR
Q86V81|THOC4_HUMAN	R.VNR(+28.03)GGGPIR.N	0.7	48	56	dimethyl_KR
Q86V81|THOC4_HUMAN	R.PMNIQLVTSQIDAQR.R	4.3	175	189
Q86V81|THOC4_HUMAN	R.NRPAIAR(+28.03)GAAGGGGR(+14.02).N	0.3	57	71	dimethyl_KR; Methylation(KR)
Q86V81|THOC4_HUMAN	R.NR(+28.03)GAGGFGGGGGTR(+14.02).R	3	203	216	dimethyl_KR; Methylation(KR)
Q86V81|THOC4_HUMAN	R.RPAQSVNR(+28.03)GGM.T	2.2	190	200	dimethyl_KR
Q86V81|THOC4_HUMAN	R.PAIAR(+28.03)GAAGGGGR.N	0.8	59	71	dimethyl_KR
Q86V81|THOC4_HUMAN	M.NIQLVTSQIDAQR.R	1.9	177	189
P0DMV9|HS71B_HUMAN	K.ATAGDTHLGGEDFDNR.L	2.6	221	236
P0DMV9|HS71B_HUMAN	K.YKAEDEVQR.E	2.7	525	533
P0DMV9|HS71B_HUMAN	K.VEIIANDQGNR.T	1.7	26	36
P0DMV9|HS71B_HUMAN	F.QVINDGDKPK.V	0.5	93	102
P0DMV9|HS71B_HUMAN	R.STLEPVEK.A	2.9	312	319
P0DMV9|HS71B_HUMAN	Y.SC(+57.02)VGVFQHGK.V	0.7	16	25	Carbamidomethylation
P0DMV9|HS71B_HUMAN	K.DNNLLGR.F	2	452	458
P0DMV9|HS71B_HUMAN	R.LVNHFVEEFK.R	0.4	237	246
P0DMV9|HS71B_HUMAN	K.VQVSYK.G	2.4	103	108
P0DMV9|HS71B_HUMAN	K.C(+57.02)QEVISWLDANTLAEKDEFEHK.R	2.6	574	595	Carbamidomethylation
P0DMV9|HS71B_HUMAN	K.NQVALNPQNTVFDAK.R	1	57	71
P0DMV9|HS71B_HUMAN	K.HWPFQVINDGDKPK.V	1.1	89	102
P0DMV9|HS71B_HUMAN	K.FGDPVVQSDMK.H	0.7	78	88
P0DMV9|HS71B_HUMAN	N.TLAEKDEFEHK.R	1.8	585	595
P0DMV9|HS71B_HUMAN	K.GGSGSGPTIEEVD	1.9	629	641
P0DMV9|HS71B_HUMAN	R.TTPSYVAFTDTER.L	1	37	49
P0DMV9|HS71B_HUMAN	R.FEELC(+57.02)SDLFR.S	1	302	311	Carbamidomethylation
P0DMV9|HS71B_HUMAN	R.IINEPTAAAIAYGLDR.T	1.5	172	187
P0DMV9|HS71B_HUMAN	F.TTYSDNQPGVLIQVYEGER.A	2.2	429	447
P0DMV9|HS71B_HUMAN	K.ITITNDK.G	0.4	501	507
P0DMV9|HS71B_HUMAN	R.LVNHFVEEFKR.K	0.9	237	247
P0DMV9|HS71B_HUMAN	K.NALESYAFNMK.S	1.8	540	550
P0DMV9|HS71B_HUMAN	K.AFYPEEISSMVLTK.M	1.2	113	126
P0DMV9|HS71B_HUMAN	K.SAVEDEGLK.G	0.5	551	559
P0DMV9|HS71B_HUMAN	R.LSKEEIER.M	1.6	510	517
P0DMV9|HS71B_HUMAN	V.GGSTR.I	3.5	338	342
P0DMV9|HS71B_HUMAN	T.NAVITVPAYFNDSQR.Q	1	141	155
P0DMV9|HS71B_HUMAN	R.IINEPTAAAIAY.G	1.9	172	183
P0DMV9|HS71B_HUMAN	Y.SDNQPGVLIQVYEGER.A	0.2	432	447
P0DMV9|HS71B_HUMAN	R.FELSGIPPAPR(+14.02).G	1.5	459	469	Methylation(KR)
P0DMV9|HS71B_HUMAN	R.KELEQVC(+57.02)NPIISGLYQGAGGPGPGGFGAQGPK.G	0.9	597	628	Carbamidomethylation
P0DMV9|HS71B_HUMAN	K.DAGVIAGLNVLR.I	1.6	160	171
P0DMV9|HS71B_HUMAN	K.AQIHDLVLVGGSTR.I	2.2	329	342
P0DMV9|HS71B_HUMAN	R.KFGDPVVQSDMK.H	3.6	77	88
P0DMV9|HS71B_HUMAN	N.AVITVPAYFNDSQR.Q	1.1	142	155
P0DMV9|HS71B_HUMAN	K.QTQIFTTYSDNQPGVLIQVYEGER.A	0.5	424	447
P17655|CAN2_HUMAN	R.EAAEGLGSHDR(+14.02).A	0.9	13	23	Methylation(KR)
Q93009|UBP7_HUMAN	K.YDAGEHGLQEAEK.G	2	379	391
Q93009|UBP7_HUMAN	K.RPAMLDNEADGNK.T	4.5	634	646
Q93009|UBP7_HUMAN	K.EEAIEHNYGGHDDDLSVR.H	3.8	491	508
Q93009|UBP7_HUMAN	R.VFYELQHSDKPVGTK.K	1.3	263	277
Q93009|UBP7_HUMAN	R.QEAHLYM(+15.99)QVQIVAEDQFC(+57.02)GHQGNDMYDEEK(+42.05).V	3.3	559	588	Oxidation (M); Carbamidomethylation; trimethyl_K
Q93009|UBP7_HUMAN	K.DDPENDNSELPTAK.E	2	771	784
O75390|CISY_HUMAN	R.AYAQGISR.T	5.1	184	191
O75390|CISY_HUMAN	K.AK(+42.05)NPWPNVDAH.S	2.6	394	404	trimethyl_K
O75390|CISY_HUMAN	R.EFALK.H	5.7	362	366
O75390|CISY_HUMAN	Y.TDHQFTELTR.L	0.7	247	256
O75390|CISY_HUMAN	R.ALGFPLER.P	2.1	441	448
O75390|CISY_HUMAN	R.DYIWNTLNSGR.V	0.6	330	340
O75390|CISY_HUMAN	R.ALGFPLERPK.S	1.5	441	450
O75390|CISY_HUMAN	K.IVPNVLLEQGK.A	3.3	383	393
O60264|SMCA5_HUMAN	R.HGATHVFASK.E	2.8	656	665
O60264|SMCA5_HUMAN	M.SSAAEPPPPPPPESAPSK(+42.05)PAASIASGGSNSSNK.G	1.4	2	34	trimethyl_K
O60264|SMCA5_HUMAN	R.NPELPNAAQAQK.E	2.5	803	814
O60264|SMCA5_HUMAN	R.RTEQEEDEELLTESSK.A	4.1	145	160
O60264|SMCA5_HUMAN	K.QTELFAHFIQPAAQK.T	1	98	112
O60264|SMCA5_HUMAN	R.YLVIDEAHR.I	4.4	304	312
O60264|SMCA5_HUMAN	K.EIQEPDPTYEEK.M	2.1	72	83
O60264|SMCA5_HUMAN	R.WVPTLR.S	2.3	251	256
P61978|HNRPK_HUMAN	R.VVLIGGKPDR.V	0.7	192	201
P61978|HNRPK_HUMAN	K.RPAEDMEEEQAFK.R	1.5	22	34
P61978|HNRPK_HUMAN	R.LLIHQSLAGGIIGVK.G	0.8	149	163
P61978|HNRPK_HUMAN	R.GPPPPPPGR(+28.03)GGR(+28.03)GGSR.A	1.6	288	303	dimethyl_KR
P61978|HNRPK_HUMAN	K.IDEPLEGSEDR.I	0.9	423	433
P61978|HNRPK_HUMAN	R.DYDDMSPR.R	0.7	279	286
P61978|HNRPK_HUMAN	R.GGDLMAYDR.R	1.1	317	325
P61978|HNRPK_HUMAN	K.LFQEC(+57.02)C(+57.02)PH.S	0.3	180	187	Carbamidomethylation
P61978|HNRPK_HUMAN	R.NTDEMVELR.I	0.5	38	46
P61978|HNRPK_HUMAN	K.LFQEC(+57.02)C(+57.02)PHSTDR.V	4.3	180	191	Carbamidomethylation
P61978|HNRPK_HUMAN	R.TDYNASVSVPDSSGPER.I	2	70	86
P61978|HNRPK_HUMAN	R.ILLQSK.N	0.8	47	52
P61978|HNRPK_HUMAN	K.RPAEDMEEEQAFKR.S	3.5	22	35
P61978|HNRPK_HUMAN	K.DLAGSIIGK.G	4.2	397	405
P61978|HNRPK_HUMAN	K.RPAEDM(+15.99)EEEQAFK.R	1.7	22	34	Oxidation (M)
P61978|HNRPK_HUMAN	R.NLPLPPPPPPR.G	1.6	306	316
P61978|HNRPK_HUMAN	M.AYEPQGGSGYDYSYAGGR.G	2.7	360	377
P61978|HNRPK_HUMAN	R.RDYDDMSPR.R	1	278	286
P11142|HSP7C_HUMAN	K.LQGK(+42.05)INDEDKQK.I	1.6	558	569	trimethyl_K
P11142|HSP7C_HUMAN	K.NQTAEKEEFEHQQK.E	1.5	584	597
P11142|HSP7C_HUMAN	K.STAGDTHLGGEDFDNR.M	1.6	221	236
P11142|HSP7C_HUMAN	K.LQGK(+42.05)INDEDK.Q	2.3	558	567	trimethyl_K
P11142|HSP7C_HUMAN	K.SQIHDIVLVGGSTR.I	2	329	342
P11142|HSP7C_HUMAN	K.VEIIANDQGNR.T	1.7	26	36
P11142|HSP7C_HUMAN	Y.SC(+57.02)VGVFQHGK.V	0.7	16	25	Carbamidomethylation
P11142|HSP7C_HUMAN	R.GTLDPVEK.A	1.5	312	319
P11142|HSP7C_HUMAN	K.VC(+57.02)NPIITK.L	0.7	602	609	Carbamidomethylation
P11142|HSP7C_HUMAN	F.MVVNDAGRPK.V	3.4	93	102
P11142|HSP7C_HUMAN	R.MVNHFIAEFK.R	1	237	246
P11142|HSP7C_HUMAN	K.TVTNAVVTVPAYFNDSQR.Q	1	138	155
P11142|HSP7C_HUMAN	K.DAGTIAGLNVLR.I	3	160	171
P11142|HSP7C_HUMAN	R.FDDAVVQSDMK.H	1.1	78	88
P11142|HSP7C_HUMAN	K.ATVEDEKLQGK(+42.05)INDEDKQK.I	1.9	551	569	trimethyl_K
P11142|HSP7C_HUMAN	R.TTPSYVAFTDTER.L	1	37	49
P11142|HSP7C_HUMAN	K.LQGK(+28.03)INDEDKQK.I	2.3	558	569	dimethyl_KR
P11142|HSP7C_HUMAN	R.IINEPTAAAIAYGLDK.K	1.6	172	187
P11142|HSP7C_HUMAN	F.TTYSDNQPGVLIQVYEGER.A	2.2	429	447
P11142|HSP7C_HUMAN	K.LLQDFFNGK.E	2.9	349	357
P11142|HSP7C_HUMAN	K.ITITNDK.G	0.4	501	507
P11142|HSP7C_HUMAN	K.GPAVGIDLGTTYSC(+57.02)VGVFQHGK.V	0.7	4	25	Carbamidomethylation
P11142|HSP7C_HUMAN	V.KSTAGDTHLGGEDFDNR.M	1.2	220	236
P11142|HSP7C_HUMAN	K.C(+57.02)NEIINWLDK.N	1.8	574	583	Carbamidomethylation
P11142|HSP7C_HUMAN	R.RFDDAVVQSDMK.H	1.5	77	88
P11142|HSP7C_HUMAN	K.VQVEYK.G	0.8	103	108
P11142|HSP7C_HUMAN	K.SFYPEEVSSMVLTK.M	2.5	113	126
P11142|HSP7C_HUMAN	K.QTQTFTTYSDNQPGVLIQVYEGER.A	3.2	424	447
P11142|HSP7C_HUMAN	V.GGSTR.I	3.5	338	342
P11142|HSP7C_HUMAN	R.MVNHF.I	0.7	237	241
P11142|HSP7C_HUMAN	R.IINEPTAAAIAY.G	1.9	172	183
P11142|HSP7C_HUMAN	Y.SDNQPGVLIQVYEGER.A	0.2	432	447
P11142|HSP7C_HUMAN	R.M(+15.99)VNHFIAEFK.R	0.7	237	246	Oxidation (M)
P11142|HSP7C_HUMAN	K.NQVAM(+15.99)NPTNTVFDAK.R	4.2	57	71	Oxidation (M)
P11142|HSP7C_HUMAN	K.FELTGIPPAPR(+14.02).G	1.2	459	469	Methylation(KR)
P11142|HSP7C_HUMAN	K.NQVAMNPTNTVFDAK.R	3.7	57	71
P11142|HSP7C_HUMAN	F.M(+15.99)VVNDAGRPK.V	5.9	93	102	Oxidation (M)
P11142|HSP7C_HUMAN	K.EIAEAYLGK.T	0.5	129	137
P11142|HSP7C_HUMAN	Y.GAAVQAAILSGDK.S	1	372	384
P11142|HSP7C_HUMAN	K.LYQSAGGMPGGMPGGFPGGGAPPSGGASSGPTIEEVD	2	610	646
O14979|HNRDL_HUMAN	K.ASR(+28.03)GGGNHQNNYQPY	3	406	420	dimethyl_KR
O14979|HNRDL_HUMAN	R.GFC(+57.02)FITYTDEEPVKK.L	1.9	275	289	Carbamidomethylation
O14979|HNRDL_HUMAN	R.GFGFVLFK.D	1	190	197
O14979|HNRDL_HUMAN	F.ITYTDEEPVKK.L	3.5	279	289
O14979|HNRDL_HUMAN	K.VFVGGLSPDTSEEQIK.E	4.7	235	250
O14979|HNRDL_HUMAN	K.DLTEYLSR.F	0.6	163	170
O14979|HNRDL_HUMAN	R.GFC(+57.02)FITYTDEEPVK.K	2.9	275	288	Carbamidomethylation
O14979|HNRDL_HUMAN	Y.ADYSGQQSTYGK.A	1.2	394	405
O14979|HNRDL_HUMAN	Y.NYGNYGYGQGYADYSGQQSTYGK.A	1.7	383	405
O14979|HNRDL_HUMAN	F.C(+57.02)FITYTDEEPVKK.L	1.2	277	289	Carbamidomethylation
P62995|TRA2B_HUMAN	R.SYR(+28.03)GGGGGGGGWR.A	0.5	239	251	dimethyl_KR
P62995|TRA2B_HUMAN	R.ANGMELDGR.R	1.8	179	187
P62995|TRA2B_HUMAN	R.VDFSITK.R	4	191	197
P62995|TRA2B_HUMAN	R.GYDDRDYYSR.S	6.9	229	238
P33240|CSTF2_HUMAN	R.QVPVMQGTGMQGASIQGGSQPGGFSPGQNQVTPQDHEK.A	2.1	500	537
P33240|CSTF2_HUMAN	R.QTNIPTLIAGNPQPVHGAGPGSGSNVSMNQQNPQAPQAQ.S	1.5	194	232
P33240|CSTF2_HUMAN	R.QSILILK.E	0.4	561	567
P33240|CSTF2_HUMAN	K.LC(+57.02)VQNSPQEAR.N	7.1	149	159	Carbamidomethylation
P33240|CSTF2_HUMAN	R.GPPPHELR.G	1.1	366	373
P33240|CSTF2_HUMAN	A.SIQGGSQPGGFSPGQNQVTPQDHEK.A	1.1	513	537
P33240|CSTF2_HUMAN	R.GSLPANVPTPR.G	0.9	309	319
P33240|CSTF2_HUMAN	M.QGASIQGGSQPGGFSPGQNQVTPQDHEK.A	4.8	510	537
P33240|CSTF2_HUMAN	R.GPVPGPR(+28.03)GPIPSGMQGPSPINMGAVVPQGSR.Q	3.3	469	499	dimethyl_KR
P33240|CSTF2_HUMAN	R.IVDPEIALK.I	0.6	181	189
Q99729|ROAA_HUMAN	R.GGHQNNYKPY	0.8	323	332
Q99729|ROAA_HUMAN	K.EVYQQQQYGSGGR(+14.02)GNR.N	1.4	233	248	Methylation(KR)
Q99729|ROAA_HUMAN	K.EVYQQQQYGSGGR.G	0.4	233	245
Q99729|ROAA_HUMAN	K.EVYQQQQYGSGGR(+28.03)GNR.N	0.8	233	248	dimethyl_KR
Q99729|ROAA_HUMAN	R.R(+28.03)GGHQNNYKPY	1.6	322	332	dimethyl_KR
Q99729|ROAA_HUMAN	K.MFVGGLSWDTSK.K	4.4	71	82
Q99729|ROAA_HUMAN	R.GNR(+28.03)GSGGGGGGGGQSQSWN.Q	1.2	251	269	dimethyl_KR
Q99729|ROAA_HUMAN	Y.GYGPGYDYSQGSTNYGK.S	1.8	302	318
Q14157|UBP2L_HUMAN	R.GNWEQPQNQNQTQHK.Q	0.3	12	26
Q14157|UBP2L_HUMAN	R.SQTSSIPQKPQTNK.S	0.4	1063	1076
Q14157|UBP2L_HUMAN	K.QRPQATAEQIR.L	4.6	27	37
Q14157|UBP2L_HUMAN	K.NQDEC(+57.02)VIALHDC(+57.02)NGDVNR.A	1.4	64	81	Carbamidomethylation
Q14157|UBP2L_HUMAN	K.QTAISQPASGNTFSHH.S	0.4	321	336
Q14157|UBP2L_HUMAN	K.STSAPQMSPGSSDNQSSSPQPAQQK.L	0.7	460	484
Q14157|UBP2L_HUMAN	R.GDASSPAPATTLAQPQQNQTQTHH.T	1.1	868	891
Q14157|UBP2L_HUMAN	H.SQILHHHLQQDGQTGSGQR.S	1.1	1044	1062
Q14157|UBP2L_HUMAN	K.NPSDSAVHSPFTK.R	1.2	408	420
Q14157|UBP2L_HUMAN	K.QTAISQPASGNTFSHHSMVSMLGK.G	2.8	321	344
Q14157|UBP2L_HUMAN	K.SGGPSGR(+28.03)GTER(+28.03)GR.R	0.3	162	174	dimethyl_KR
Q14157|UBP2L_HUMAN	K.SPAVATSTAAPPPPSSPLPSK.S	0.7	439	459
Q14157|UBP2L_HUMAN	K.GFGDVGEAK.G	1.1	345	353
Q14157|UBP2L_HUMAN	K.TAQALAQLAAQHSQSGSTTTSSWDMGSTTQSPSLVQYDLK.N	0.8	368	407
Q14157|UBP2L_HUMAN	Y.TSQNNAQGPLYEQR.S	2.1	582	595
Q14157|UBP2L_HUMAN	R.LAQMISDHNDADFEEK.V	1.2	38	53
Q14157|UBP2L_HUMAN	K.NGFSSVQATQLQTTQSVEGATGSAVK.S	2.5	619	644
Q14157|UBP2L_HUMAN	R.DGSLASNPYSGDLTK.F	1	850	864
Q14157|UBP2L_HUMAN	K.QLIDITGK.N	3.9	56	63
Q14157|UBP2L_HUMAN	K.TPSTMENDSSNLDPSQAPSLAQPLVFSNSK.Q	2.4	291	320
Q14157|UBP2L_HUMAN	H.SSTLSTQQNTLSSSTSSGR.T	1	694	712
Q14157|UBP2L_HUMAN	R.SQTSSIPQKPQTN.K	6.2	1063	1075
Q14157|UBP2L_HUMAN	R.GNWEQPQNQNQTQH.K	1.1	12	25
Q6NTE8|MRNIP_HUMAN	A.VQLPR.A	0.6	283	287
Q6NTE8|MRNIP_HUMAN	K.QSFLQAYGEGSGADC(+57.02)RRHVQK(+42.05)LNLLQGQVSELPLR(+28.03).S	3.3	38	72	Carbamidomethylation; trimethyl_K; dimethyl_KR
P61586|RHOA_HUMAN	K.QEPVKPEEGR.D	0.8	136	145
P61586|RHOA_HUMAN	K.LVIVGDGAC(+57.02)GK.T	0.5	8	18	Carbamidomethylation
P61586|RHOA_HUMAN	K.MKQEPVKPEEGR.D	1.2	134	145
P61586|RHOA_HUMAN	R.EVFEMATR.A	4.2	169	176
P61586|RHOA_HUMAN	F.SIDSPDSLENIPEK.W	2.7	85	98
P61586|RHOA_HUMAN	N.VPIILVGNK.K	1.6	110	118
P61586|RHOA_HUMAN	R.IGAFGYMEC(+57.02)SAK.T	0.9	151	162	Carbamidomethylation
P61586|RHOA_HUMAN	V.KPEEGR(+14.02).D	0.5	140	145	Methylation(KR)
Q14683|SMC1A_HUMAN	K.KSEVNDK(+14.02)NHEM(+15.99)EEIR.K	6.2	881	895	Methylation(KR); Oxidation (M)
Q14683|SMC1A_HUMAN	K.AEEDTQFNYHR.K	0.9	178	188
Q14683|SMC1A_HUMAN	K.GTMDDISQEEGSSQGEDSVSGSQR.I	1.3	945	968
Q14683|SMC1A_HUMAN	R.QVQSQAHGLQMR.L	5.9	700	711
Q14683|SMC1A_HUMAN	R.SGELAQEYDKR.K	3.9	161	171
Q14683|SMC1A_HUMAN	R.MDKVEDELKEK.K	2.1	256	266
Q14683|SMC1A_HUMAN	R.LDLEER.K	4	407	412
Q14683|SMC1A_HUMAN	K.YQIAVTK.V	0.4	530	536
Q14683|SMC1A_HUMAN	K.LVIDVIR.Y	0.5	593	599
Q14683|SMC1A_HUMAN	K.DAQAEEEIKQEMNTLQQK.L	1	992	1009
Q14683|SMC1A_HUMAN	R.DLTLEENQVK.K	5.5	364	373
Q14683|SMC1A_HUMAN	K.VLTFDLTK.Y	0.8	1215	1222
P32119|PRDX2_HUMAN	F.QYTDEHGEVC(+57.02)PAGWKPGSDTIKPNVDDSK.E	1	163	191	Carbamidomethylation
P32119|PRDX2_HUMAN	E.HGEVC(+57.02)PAGWKPGSDTIK(+42.05)PNVDDSK(+28.03).E	1.7	168	191	Carbamidomethylation; trimethyl_K; dimethyl_KR
P32119|PRDX2_HUMAN	K.TDEGIAYR.G	0.6	120	127
P32119|PRDX2_HUMAN	K.ATAVVDGAFK.E	3.1	17	26
P32119|PRDX2_HUMAN	R.GLFIIDGK.G	1.1	128	135
P32119|PRDX2_HUMAN	R.LSEDYGVLK.T	2.8	111	119
P32119|PRDX2_HUMAN	V.SVDSQFTHLAWINTPR.K	1.5	76	91
P32119|PRDX2_HUMAN	R.IGKPAPDFK.A	0.6	8	16
P32119|PRDX2_HUMAN	R.LVQAF.Q	0.8	158	162
P32119|PRDX2_HUMAN	E.HGEVC(+57.02)PAGWK.P	1.3	168	177	Carbamidomethylation
P32119|PRDX2_HUMAN	R.LVQAFQYTDEHGEVC(+57.02)PAGWKPGSDTIKPNVDDSK.E	0.8	158	191	Carbamidomethylation
P32119|PRDX2_HUMAN	V.QAFQYTDEHGEVC(+57.02)PAGWKPGSDTIKPNVDDSK.E	2.4	160	191	Carbamidomethylation
P32119|PRDX2_HUMAN	R.QITVNDLPVGR.S	1.2	140	150
P32119|PRDX2_HUMAN	A.FQYTDEHGEVC(+57.02)PAGWKPGSDTIKPNVDDSK.E	2.6	162	191	Carbamidomethylation
P32119|PRDX2_HUMAN	K.PGSDTIKPNVDDSK.E	8	178	191
P32119|PRDX2_HUMAN	L.NIPLLADVTR.R	1.4	100	109
P62684|GA113_HUMAN	K.VPAGSDVISEYVKAC(+57.02)DGM(+15.99)GGAMHK(+28.03)AMLMAQAITGVVLGGQVR(+28.03).T	1.6	499	540	Carbamidomethylation; Oxidation (M); dimethyl_KR
Q9BTC0|DIDO1_HUMAN	K.EAAC(+57.02)ESSTPSWASDHNYNAVKPEK.T	1.4	495	518	Carbamidomethylation
Q9BTC0|DIDO1_HUMAN	R.SSSPAGETEGDREPQAR.P	5	1712	1728
Q9BTC0|DIDO1_HUMAN	K.AEPGEGTRPATVGDSSAR.P	1.2	1636	1653
Q9BTC0|DIDO1_HUMAN	R.NSVERPAEPVAGAATPSLVEQQK.M	2.6	1455	1477
Q9BTC0|DIDO1_HUMAN	R.TAPSSSC(+57.02)TAVASAASRPDSTHMVEAR.Q	2.2	970	995	Carbamidomethylation
Q9BTC0|DIDO1_HUMAN	N.C(+57.02)TILQVQDETHSETADQQEAK.W	3	319	339	Carbamidomethylation
Q9BTC0|DIDO1_HUMAN	K.NEQTPSR(+28.03)FHFQGQAPQVMK.P	1.7	2002	2020	dimethyl_KR
Q96EV2|RBM33_HUMAN	R.TVPQSQTQPLHK.V	3.1	918	929
Q96EV2|RBM33_HUMAN	H.VQTAQPQASSSR(+28.03)MQC(+57.02)PQR.Q	1.6	661	678	dimethyl_KR; Carbamidomethylation
Q96EV2|RBM33_HUMAN	R.C(+57.02)SATPSAQVKPIVSASPPSR.A	1.1	726	745	Carbamidomethylation
Q96EV2|RBM33_HUMAN	K.LSGGGGESDGFFHPEGQPQR.L	5	990	1009
P11021|GRP78_HUMAN	R.VEIIANDQGNR.I	1.7	50	60
P11021|GRP78_HUMAN	K.LGGK(+42.05)LSSEDKETMEK.A	1.6	582	596	trimethyl_K
P11021|GRP78_HUMAN	K.ITITNDQNR.L	2.4	524	532
P11021|GRP78_HUMAN	K.VYEGERPLTK.D	3.5	465	474
P11021|GRP78_HUMAN	K.VTHAVVTVPAYFNDAQR.Q	1.4	165	181
P11021|GRP78_HUMAN	K.VLEDSDLK.K	3	345	352
P11021|GRP78_HUMAN	K.LGGK(+42.05)LSSEDKETM(+15.99)EK.A	1.3	582	596	trimethyl_K; Oxidation (M)
P11021|GRP78_HUMAN	K.ETAEAYLGK.K	6.7	155	163
P11021|GRP78_HUMAN	R.IINEPTAAAIAYGLDK.R	1.6	198	213
P11021|GRP78_HUMAN	K.IQQLVK.E	0.8	371	376
P11021|GRP78_HUMAN	K.IEWLESHQDADIEDFK.A	1	602	617
P11021|GRP78_HUMAN	K.LSSEDKETMEK.A	4.5	586	596
P11021|GRP78_HUMAN	K.SQIFSTASDNQPTVTIK.V	1.3	448	464
P11021|GRP78_HUMAN	K.EFFNGK.E	0.9	377	382
P11021|GRP78_HUMAN	V.GGSTR.I	3.5	363	367
P11021|GRP78_HUMAN	K.SDIDEIVLVGGSTR.I	0.6	354	367
P11021|GRP78_HUMAN	R.IINEPTAAAIAY.G	1.9	198	209
P11021|GRP78_HUMAN	K.FLPFK.V	1.4	114	118
P11021|GRP78_HUMAN	K.DNHLLGTFDLTGIPPAPR.G	1.5	475	492
P11021|GRP78_HUMAN	K.NQLTSNPENTVFDAK.R	1.4	82	96
P11021|GRP78_HUMAN	K.KSDIDEIVLVGGSTR.I	0.7	353	367
P11021|GRP78_HUMAN	R.ITPSYVAFTPEGER.L	2.4	61	74
P11021|GRP78_HUMAN	F.STASDNQPTVTIK.V	3.7	452	464
P11021|GRP78_HUMAN	H.AVVTVPAYFNDAQR.Q	4.7	168	181
P11021|GRP78_HUMAN	R.NELESYAYSLK.N	1.9	563	573
P11021|GRP78_HUMAN	K.ELEEIVQPIISK.L	1.1	622	633
O95817|BAG3_HUMAN	K.QC(+57.02)GQVAAAAAAQPPASHGPER.S	1.3	150	170	Carbamidomethylation
O95817|BAG3_HUMAN	R.ETAPVSQPENKPESK.P	3.5	310	324
O95817|BAG3_HUMAN	K.EVDSKPVSQKPPPPSEK.V	0.6	345	361
O95817|BAG3_HUMAN	R.SQSPAASDC(+57.02)SSSSSSASLPSSGR.S	1	171	193	Carbamidomethylation
O95817|BAG3_HUMAN	K.THYPAQQGEYQTHQPVYHK.I	1.1	231	249
O95817|BAG3_HUMAN	K.NAGNAEDPHTETQQPEATAAATSNPSSMTDTPGNPAAP	2.1	538	575
O95817|BAG3_HUMAN	K.VPPAPVPC(+57.02)PPPSPGPSAVPSSPK.S	2	366	388	Carbamidomethylation
O95817|BAG3_HUMAN	P.PK(+14.02)PGEAEAPPK.H	4.2	408	418	Methylation(KR)
O95817|BAG3_HUMAN	R.AAPSTAPAEATPPKPGEAEAPPK.H	2.8	396	418
O95817|BAG3_HUMAN	R.SSTPLHSPSPIR.V	2.3	283	294
O95817|BAG3_HUMAN	R.PAAQPSFHQAQK.T	6.3	219	230
P38432|COIL_HUMAN	R.SGSNGGGQAPGASPSVSLPASLGR(+28.03)GWGR.E	4.2	370	397	dimethyl_KR
Q16851|UGPA_HUMAN	L.YILNHLMNPPNGK(+28.03)R(+14.02)C(+57.02)EFVMEVTNK.T	1.6	262	285	dimethyl_KR; Methylation(KR); Carbamidomethylation
Q16851|UGPA_HUMAN	K.GTVIIIANHGDR.I	0.6	474	485
Q16851|UGPA_HUMAN	K.ILTTASSHEFEHTK.K	0.9	39	52
Q16851|UGPA_HUMAN	K.IQRPPEDSIQPYEK.I	1	78	91
Q96E39|RMXL1_HUMAN	R.DYSDHPSGGSYR.D	0.6	271	282
Q96E39|RMXL1_HUMAN	R.DRDYSDHPSGGSYR.D	1	269	282
Q96E39|RMXL1_HUMAN	R.REPLPSR.R	0.5	196	202
Q96E39|RMXL1_HUMAN	R.DSYESYGNSR.S	5.4	283	292
Q96E39|RMXL1_HUMAN	R.GFAFVTFESPADAK.D	0.9	50	63
Q96E39|RMXL1_HUMAN	K.LFIGGLNTETNEK.A	1.1	10	22
Q96E39|RMXL1_HUMAN	R.GRDSYGGPPR.R	0.8	186	195
Q96E39|RMXL1_HUMAN	R.HGPPPPPR.S	5.3	94	101
Q96E39|RMXL1_HUMAN	R.DSYSSSSR(+28.03)GAPR(+28.03)GAGPGGSR.S	1.1	361	380	dimethyl_KR
Q96E39|RMXL1_HUMAN	R.GPLPVK.R	1	145	150
Q96E39|RMXL1_HUMAN	R.IVEVLLIK.D	0.9	34	41
Q96E39|RMXL1_HUMAN	R.GGHMDDGGYSMNFN.M	2	126	139
Q92615|LAR4B_HUMAN	K.DSAHLMNGPISQTTSQTSSIPPLSQVPATK.V	1.2	23	52
Q92615|LAR4B_HUMAN	R.KPSYAEIC(+57.02)QR.T	5.7	647	656	Carbamidomethylation
Q92615|LAR4B_HUMAN	R.VEPGSLESSPGLGR(+28.03)GR.K	3.7	480	495	dimethyl_KR
Q01844|EWS_HUMAN	Y.SQAPSQYSQQSSSYGQQSSFR.Q	1.3	248	268
Q01844|EWS_HUMAN	Y.SQQSSSYGQQSSFR.Q	1	255	268
Q01844|EWS_HUMAN	R.R(+28.03)GGPGGPPGPLMEQMGGR.R	2.8	615	632	dimethyl_KR
Q01844|EWS_HUMAN	R.QDHPSSM(+15.99)GVYGQESGGFSGPGENR.S	1.3	269	292	Oxidation (M)
Q01844|EWS_HUMAN	R.GSR(+28.03)GNPSGGGNVQHR.A	0.7	504	518	dimethyl_KR
Q01844|EWS_HUMAN	K.GDATVSYEDPPTAK.A	6	411	424
Q01844|EWS_HUMAN	M.DR(+28.03)GGFGGGR.R	0.7	606	614	dimethyl_KR
Q01844|EWS_HUMAN	S.R(+28.03)GNPSGGGNVQHR.A	0.8	506	518	dimethyl_KR
Q01844|EWS_HUMAN	K.AAVEWFDGK.D	1.6	425	433
Q01844|EWS_HUMAN	R.GMPPPLR(+28.03)GGPGGPGGPGGPMGR.M	2	465	486	dimethyl_KR
Q01844|EWS_HUMAN	R.QDHPSSMGVYGQESGGFSGPGENR.S	1.3	269	292
Q01844|EWS_HUMAN	R.AGDWQC(+57.02)PNPGC(+57.02)GNQNFAWR.T	2.2	519	537	Carbamidomethylation
P09874|PARP1_HUMAN	R.GGSDDSSKDPIDVNYEK.L	3.6	780	796
P09874|PARP1_HUMAN	R.KGDEVDGVDEVAK.K	3.2	209	221
P09874|PARP1_HUMAN	K.GGAAVDPDSGLEHSAHVLEK.G	1.2	529	548
P09874|PARP1_HUMAN	K.KPPLLNNADSVQAK.V	1.2	748	761
P09874|PARP1_HUMAN	K.LQLLEDDKENR.Y	1.3	572	582
P09874|PARP1_HUMAN	R.IFPPETSASVAATPPPSTASAPAAVNSSASADKPLSNMK.I	2.7	356	394
P09874|PARP1_HUMAN	K.NREELGFRPEYSASQLK.G	0.9	166	182
P09874|PARP1_HUMAN	R.EELGFRPEYSASQLK.G	3.1	168	182
P09874|PARP1_HUMAN	K.LTVNPGTK.S	0.8	655	662
P09874|PARP1_HUMAN	R.EISYLK.K	1.5	341	346
P09874|PARP1_HUMAN	K.ELLIFNK.Q	1.9	263	269
P09874|PARP1_HUMAN	K.GFSLLATEDK.E	1.3	183	192
P09874|PARP1_HUMAN	K.ILTLGK.L	0.7	395	400
P09874|PARP1_HUMAN	K.QQVPSGESAILDR.V	1.2	270	282
P09874|PARP1_HUMAN	K.PVQDLIK.M	0.4	668	674
P09874|PARP1_HUMAN	K.AEPVEVVAPR.G	2	487	496
P09874|PARP1_HUMAN	K.QLPGVK.S	1.1	198	203
P09874|PARP1_HUMAN	K.GIYFADMVSK.S	1.7	894	903
P09874|PARP1_HUMAN	K.EDAIEHFMK.L	1.4	608	616
P09874|PARP1_HUMAN	L.LIFNK.Q	0.5	265	269
P09874|PARP1_HUMAN	K.LEQMPSKEDAIEHFMK.L	0.9	601	616
P09874|PARP1_HUMAN	K.VVDRDSEEAEIIR.K	5	803	815
P09874|PARP1_HUMAN	R.KGDEVDGVDEVAKK.K	0.9	209	222
P09874|PARP1_HUMAN	K.TLGDFAAEYAK.S	0.4	109	119
P09874|PARP1_HUMAN	K.GFSLLATEDKEALKK.Q	1.4	183	197
P09874|PARP1_HUMAN	K.RKGDEVDGVDEVAK.K	0.4	208	221
P09874|PARP1_HUMAN	K.AQNDLIWNIK.D	0.8	240	249
P09874|PARP1_HUMAN	K.AMVEYEIDLQK.M	0.4	685	695
P09874|PARP1_HUMAN	K.SDAYYC(+57.02)TGDVTAWTK.C	2.6	306	320	Carbamidomethylation
P09874|PARP1_HUMAN	K.GFSLLATEDKEALK.K	1.2	183	196
P09874|PARP1_HUMAN	K.NTHATTHNAYDLEVIDIFK.I	1.4	820	838
P09874|PARP1_HUMAN	F.SC(+57.02)FWK.V	0.8	55	59	Carbamidomethylation
P09874|PARP1_HUMAN	K.LGGK(+14.02)LTGTANK.A	0.9	415	425	Methylation(KR)
P09874|PARP1_HUMAN	R.WYHPGC(+57.02)FVK.N	1	157	165	Carbamidomethylation
P09874|PARP1_HUMAN	R.TTNFAGILSQGLR.I	0.9	866	878
P09874|PARP1_HUMAN	R.IFPPETSASVAATPPPSTASAPAAVNSSASADKPLSN.M	2.5	356	392
P09874|PARP1_HUMAN	R.IAPPEAPVTGYMFGK.G	1.1	879	893
P09874|PARP1_HUMAN	A.VSQGSSDSQILDLSNR.F	2.6	720	735
P98179|RBM3_HUMAN	R.SYSR(+28.03)GGGDQGYGSGR.Y	1	102	116	dimethyl_KR
P98179|RBM3_HUMAN	Y.SR(+28.03)GGGDQGYGSGR.Y	0.4	104	116	dimethyl_KR
P98179|RBM3_HUMAN	F.TNPEHASVAMR.A	2.9	55	65
P98179|RBM3_HUMAN	F.TNPEHASVAM(+15.99)R.A	6	55	65	Oxidation (M)
P98179|RBM3_HUMAN	R.GTR(+28.03)GGGFGAH.G	1.4	88	97	dimethyl_KR
P98179|RBM3_HUMAN	R.GFGFITFTNPEHASVAMR.A	2	48	65
P98179|RBM3_HUMAN	F.GPISEVVVVK.D	0.4	30	39
P18859|ATP5J_HUMAN	R.QTSGGPVDASSEYQQELER.E	3.4	55	73
P18859|ATP5J_HUMAN	K.FEVIEKPQA	0.9	100	108
P18859|ATP5J_HUMAN	E.YK(+28.03)SKRQTSGGPVDASSEYQQELER.E	1.4	50	73	dimethyl_KR
Q9Y4C1|KDM3A_HUMAN	K.DWPPGEDFR(+28.03)DM(+15.99)MPSR.F	0.9	1047	1061	dimethyl_KR; Oxidation (M)
Q9Y4C1|KDM3A_HUMAN	K.HLEHAPSPSDVSNAPEVK.A	1.3	439	456
Q14974|IMB1_HUMAN	K.LLETTDRPDGHQNNLR.S	0.7	510	525
Q14974|IMB1_HUMAN	R.HFIMQVVC(+57.02)EATQC(+57.02)PDTR.V	0.8	216	232	Carbamidomethylation
Q14974|IMB1_HUMAN	K.GDQENVHPDVMLVQPR.V	1.2	778	793
Q14974|IMB1_HUMAN	R.LQQVLQMESHIQSTSDR.I	2.3	558	574
Q14974|IMB1_HUMAN	K.TTLVIMER.L	1.1	550	557
Q14974|IMB1_HUMAN	K.DPSVVVR.D	1.4	419	425
Q14974|IMB1_HUMAN	R.VLANPGNSQVAR.V	2.8	43	54
Q14974|IMB1_HUMAN	K.DC(+57.02)YPAVQK.T	0.5	542	549	Carbamidomethylation
Q14974|IMB1_HUMAN	R.DTAAWTVGR.I	3.3	426	434
Q14974|IMB1_HUMAN	D.K(+42.05)ESER(+28.03)HFIM(+15.99)QVVC(+57.02)EATQC(+57.02)PDTR.V	0.9	211	232	trimethyl_K; dimethyl_KR; Oxidation (M); Carbamidomethylation
Q14974|IMB1_HUMAN	K.QDENDDDDDWNPC(+57.02)K.A	1.2	333	346	Carbamidomethylation
Q14974|IMB1_HUMAN	K.TLATWATK.E	0.6	860	867
Q14974|IMB1_HUMAN	R.VAAGLQIK.N	1.4	55	62
Q14974|IMB1_HUMAN	R.PMIHELLTEGR.R	0.5	841	851
Q14974|IMB1_HUMAN	R.HFIM(+15.99)QVVC(+57.02)EATQC(+57.02)PDTR.V	3.1	216	232	Oxidation (M); Carbamidomethylation
Q14974|IMB1_HUMAN	K.TVSPDRLELEAAQK.F	1.4	10	23
Q14974|IMB1_HUMAN	K.GDQENVHPDVM(+15.99)LVQPR.V	1.6	778	793	Oxidation (M)
Q14974|IMB1_HUMAN	R.ESC(+57.02)LEAYTGIVQGLK.G	1.6	763	777	Carbamidomethylation
Q14974|IMB1_HUMAN	R.LQQVLQMESH.I	0.3	558	567
Q14974|IMB1_HUMAN	R.VAALQNLVK.I	0.7	235	243
Q14974|IMB1_HUMAN	R.SSAYESLMEIVK.N	2.1	526	537
Q14974|IMB1_HUMAN	K.NYVLQTLGTETYR.P	1	93	105
Q14974|IMB1_HUMAN	Y.LVPILTQTLTK.Q	1.8	322	332
Q13310|PABP4_HUMAN	R.SKVDEAVAVLQAH.H	1	614	626
Q13310|PABP4_HUMAN	K.EFTNVYIK.N	2	189	196
Q13310|PABP4_HUMAN	L.QAPQPAVHVQGQEPLTASMLAAAPPQEQK.Q	1.6	540	568
Q13310|PABP4_HUMAN	F.VHFETQEAADK.A	0.7	143	153
Q13310|PABP4_HUMAN	K.YASSVR(+28.03)SPHPAIQPLQAPQPAVHVQGQEPLTASMLAAAPPQEQK.Q	1.4	525	568	dimethyl_KR
Q13310|PABP4_HUMAN	T.LR(+28.03)HLAPTGSEC(+57.02)PDR.L	12.3	462	475	dimethyl_KR; Carbamidomethylation
Q13310|PABP4_HUMAN	K.AHLTNQYMQR.V	1.6	376	385
Q13310|PABP4_HUMAN	R.ALDTMNFDVIK.G	1.2	68	78
Q13310|PABP4_HUMAN	F.SAFGNILSC(+57.02)K.V	1.4	120	129	Carbamidomethylation
Q13310|PABP4_HUMAN	K.NLDDTIDDEKLR.K	2.1	300	311
Q13310|PABP4_HUMAN	K.VDEAVAVLQAH.H	1.6	616	626
Q13310|PABP4_HUMAN	K.FSPAGPVLSIR.V	1.2	31	41
Q13310|PABP4_HUMAN	K.EFSPFGSITSAK.V	1	313	324
Q13310|PABP4_HUMAN	K.ELFSQFGK.T	2	209	216
Q13310|PABP4_HUMAN	K.PLYVALAQR.K	1.5	362	370
Q15056|IF4H_HUMAN	R.DDFLGGR(+28.03)GGSR.P	1.5	160	170	dimethyl_KR
Q15056|IF4H_HUMAN	R.VDIAEGR.K	4.3	113	119
Q15056|IF4H_HUMAN	R.DDFLGGR(+28.03)GGSRPGDR.R	0.6	160	174	dimethyl_KR
Q15056|IF4H_HUMAN	R.LQLKPR.T	0.5	211	216
Q15056|IF4H_HUMAN	K.GGFGFR.K	0.7	124	129
Q15056|IF4H_HUMAN	R.AYSSFGGGR.G	6.7	11	19
Q15056|IF4H_HUMAN	R.TVATPLNQVANPNSAIFGGAR.P	1.1	217	237
Q15056|IF4H_HUMAN	K.GFC(+57.02)YVEFDEVDSLK.E	1.8	83	96	Carbamidomethylation
Q9Y2I1|NISCH_HUMAN	K.SLHQVEISHC(+57.02)DAK.H	4.5	218	230	Carbamidomethylation
Q9Y2I1|NISCH_HUMAN	R.ASNDQR(+28.03)PQEVPAEALAPAPAEVPAPAPAAASASGPAK.T	0.5	1037	1073	dimethyl_KR
Q14011|CIRBP_HUMAN	F.SR(+28.03)GGGDR(+28.03)GYGGNR.F	4.2	115	127	dimethyl_KR
Q14011|CIRBP_HUMAN	R.DSYDSYATHNE	1.2	162	172
Q14011|CIRBP_HUMAN	F.SR(+28.03)GGGDR(+14.02)GYGGNR.F	0.6	115	127	dimethyl_KR; Methylation(KR)
Q14011|CIRBP_HUMAN	K.YGQISEVVVVK.D	1	29	39
Q14566|MCM6_HUMAN	R.LSEAMAR(+28.03)MHC(+57.02)C(+57.02)DEVQPK.H	3.9	627	643	dimethyl_KR; Carbamidomethylation
Q14566|MCM6_HUMAN	R.MHC(+57.02)C(+57.02)DEVQPK.H	0.6	634	643	Carbamidomethylation
Q14566|MCM6_HUMAN	K.ELRDEEQTAESIK.N	0.7	314	326
Q14566|MCM6_HUMAN	R.KVEEEEDESALKR.S	1.6	733	745
Q14566|MCM6_HUMAN	R.M(+15.99)HC(+57.02)C(+57.02)DEVQPK.H	1.2	634	643	Oxidation (M); Carbamidomethylation
Q14566|MCM6_HUMAN	K.HVEEFSPR.A	0.6	408	415
Q14566|MCM6_HUMAN	R.DVEQQFK.Y	4.3	167	173
Q14566|MCM6_HUMAN	R.TSILAAANPISGHYDR.S	1.6	497	512
Q14566|MCM6_HUMAN	K.AGVK(+14.02)ATLNAR(+14.02).T	0.7	487	496	Methylation(KR)
Q14566|MCM6_HUMAN	R.DEEQTAESIK.N	5.5	317	326
Q14566|MCM6_HUMAN	R.VYSLDDIR.R	0.7	566	573
Q14566|MCM6_HUMAN	K.LSTPGAR.A	1.3	257	263
Q14566|MCM6_HUMAN	K.ESEDFIVEQYK.H	0.7	589	599
Q14566|MCM6_HUMAN	R.IGLLTR.I	0.8	131	136
Q14566|MCM6_HUMAN	R.ISNLIVLH.L	1	723	730
Q9ULT8|HECD1_HUMAN	R.SDVTHHAVTSQLPQVPAGAGSR.P	0.9	1720	1741
Q9ULT8|HECD1_HUMAN	K.HEDHQVSDGALR.C	3.4	197	208
Q9ULT8|HECD1_HUMAN	R.GQVKPSTSSQPILSAPGPTK.L	1.3	733	752
Q9ULT8|HECD1_HUMAN	D.VLQLLR.I	0.9	2000	2005
Q9ULT8|HECD1_HUMAN	R.K(+28.03)LGPDSSVR.T	0.5	1463	1471	dimethyl_KR
Q9ULT8|HECD1_HUMAN	R.MAAAGGTVSGPSSAC(+57.02)KPGR.S	4.1	240	258	Carbamidomethylation
Q9ULT8|HECD1_HUMAN	K.EAASQRPLSSSASNR.L	0.9	1501	1515
Q9ULT8|HECD1_HUMAN	K.DTLHSAMAVVSR.L	0.9	161	172
Q9ULT8|HECD1_HUMAN	K.GSSSSVC(+57.02)SVASSSDISLGSTK.T	3.6	1383	1403	Carbamidomethylation
Q00341|VIGLN_HUMAN	K.FPDREENAVHSTEPVVQENGDEAGEGR.E	2.7	909	935
Q00341|VIGLN_HUMAN	Y.MKPPAHEEAK.A	0.7	1211	1220
Q00341|VIGLN_HUMAN	R.EENAVHSTEPVVQENGDEAGEGR.E	2.6	913	935
Q00341|VIGLN_HUMAN	R.GPSSDVEK(+42.05)AK.K	1	704	713	trimethyl_K
Q00341|VIGLN_HUMAN	R.IEGDPQGVQQAK.R	2	483	494
Q00341|VIGLN_HUMAN	R.HEVLLISAEQDKR.A	1.1	210	222
Q00341|VIGLN_HUMAN	R.LEHDVNIQFPDKDDGNQPQDQITITGYEK.N	8.4	1080	1108
Q00341|VIGLN_HUMAN	K.IQIPRPDDPSNQIK.I	2.9	184	197
Q00341|VIGLN_HUMAN	R.VIFPAAEDKDQDLITIIGK.E	1.2	761	779
Q00341|VIGLN_HUMAN	K.LGQALTEVYAK.A	0.6	350	360
Q00341|VIGLN_HUMAN	R.DFSVQIK.F	0.7	902	908
Q00341|VIGLN_HUMAN	K.ASVITQVFHVPLEER.K	1.4	73	87
Q00341|VIGLN_HUMAN	R.ELLELASR.M	1.9	496	503
Q00341|VIGLN_HUMAN	K.IDLPAENSNSETIIITGK.R	0.3	615	632
Q00341|VIGLN_HUMAN	K.VATLNSEEESDPPTYK.D	1.2	26	41
Q00341|VIGLN_HUMAN	R.LQTQASATVAIPK.E	0.9	147	159
Q8TAP9|MPLKI_HUMAN	R.SPAGSQQQFGYSPGQQQTHPQGSPR.T	0.8	93	117
Q8TAP9|MPLKI_HUMAN	R.SPAGSQQQFGYSPGQQQTHPQGSPR(+28.03)TSTPFGSGR.V	0.8	93	126	dimethyl_KR
Q8TAP9|MPLKI_HUMAN	R.SPAGSQQQFGYSPGQQQTHPQGSPR(+14.02).T	2	93	117	Methylation(KR)
Q92922|SMRC1_HUMAN	R.SQKEEDEQEDLTK.D	1.3	357	369
Q92922|SMRC1_HUMAN	K.YK(+28.03)NEQGWRR.F	0.6	128	136	dimethyl_KR
Q92922|SMRC1_HUMAN	K.VENETDEGDKAQDGENEK.N	0.5	797	814
Q92922|SMRC1_HUMAN	R.QQMEQQQHGQNPQQAH.Q	0.9	956	971
Q92922|SMRC1_HUMAN	K.HLAAVEER.K	3.5	883	890
Q92922|SMRC1_HUMAN	K.SEEKETEENKELTDTC(+57.02)K.E	3.8	830	846	Carbamidomethylation
Q92922|SMRC1_HUMAN	R.QQMEQQQHGQNPQQAHQH.S	1.5	956	973
Q92922|SMRC1_HUMAN	P.EFFNGK.N	0.9	473	478
Q92922|SMRC1_HUMAN	K.KVEHEISEGNVATAAAAALASAATK.A	2.1	856	880
Q92922|SMRC1_HUMAN	K.ETEENKELTDTC(+57.02)K.E	3.9	834	846	Carbamidomethylation
Q92922|SMRC1_HUMAN	K.HVTNPAFTK.L	1.5	95	103
Q92922|SMRC1_HUMAN	Y.SSSQDDEEWLRPVMR.K	0.8	210	224
Q92922|SMRC1_HUMAN	K.KVQEAARASGK.V	0.7	740	750
Q92922|SMRC1_HUMAN	K.GGTVADLDEQDEETVTAGGKEDEDPAK.G	2.5	402	428
Q92922|SMRC1_HUMAN	R.QQM(+15.99)EQQQHGQNPQQAH.Q	0.4	956	971	Oxidation (M)
Q92922|SMRC1_HUMAN	K.VDPTYGLESSC(+57.02)IAGTGPDEPEKLEGAEEEK.M	1.9	751	780	Carbamidomethylation
Q92769|HDAC2_HUMAN	R.SIRPDNMSEYSK.Q	0.7	79	90
Q92769|HDAC2_HUMAN	K.LHISPSNMTNQNTPEYMEK.I	2.4	344	362
Q92769|HDAC2_HUMAN	K.YHSDEYIK.F	0.6	68	75
Q92769|HDAC2_HUMAN	R.VMTVSFHK.Y	1.2	194	201
Q92769|HDAC2_HUMAN	L.SGDR(+14.02)LGC(+57.02)FNLTVK.G	1.2	268	280	Methylation(KR); Carbamidomethylation
Q92769|HDAC2_HUMAN	R.DGIDDESYGQIFKPIISK.V	1.5	231	248
Q92769|HDAC2_HUMAN	K.LHISPSNMTNQNTPEYM(+15.99)EK.I	1.5	344	362	Oxidation (M)
Q08211|DHX9_HUMAN	K.YTQVGPDHNR.S	4.2	200	209
Q08211|DHX9_HUMAN	R.YGDGPRPPK.M	0.7	1155	1163
Q08211|DHX9_HUMAN	K.DKDDDGGEDDDANC(+57.02)NLIC(+57.02)GDEYGPETR.L	0.9	595	621	Carbamidomethylation
Q08211|DHX9_HUMAN	R.GISHVIVDEIHER.D	0.8	504	516
Q08211|DHX9_HUMAN	R.ISAVSVAER.V	5.4	448	456
Q08211|DHX9_HUMAN	K.LQISHEAAAC(+57.02)ITGLR.A	6.8	1090	1104	Carbamidomethylation
Q08211|DHX9_HUMAN	R.AAEC(+57.02)NIVVTQPR.R	3.2	435	446	Carbamidomethylation
Q08211|DHX9_HUMAN	R.MGGEEAEIR.F	3.8	930	938
Q08211|DHX9_HUMAN	R.QLYHLGVVEAYSGLTK.K	0.8	249	264
Q08211|DHX9_HUMAN	F.FVFGEK.I	0.7	1043	1048
Q08211|DHX9_HUMAN	R.AAMEALVVEVTK.Q	1.7	1105	1116
Q08211|DHX9_HUMAN	R.YGDGPR(+14.02)PPK.M	1.1	1155	1163	Methylation(KR)
Q08211|DHX9_HUMAN	K.LAAQSC(+57.02)ALSLVR.Q	3.4	237	248	Carbamidomethylation
Q08211|DHX9_HUMAN	K.SSVNC(+57.02)PFSSQDMK.Y	1.1	1025	1037	Carbamidomethylation
Q08211|DHX9_HUMAN	R.TPLHEIALSIK.L	0.3	796	806
Q08211|DHX9_HUMAN	K.KDKDDDGGEDDDANC(+57.02)NLIC(+57.02)GDEYGPETR.L	2.6	594	621	Carbamidomethylation
Q08211|DHX9_HUMAN	F.ATPEQISMDLK.N	1.9	355	365
Q08211|DHX9_HUMAN	K.NFLYAWC(+57.02)GK.R	1.7	6	14	Carbamidomethylation
Q08211|DHX9_HUMAN	R.DFVNYLVR.I	1.7	64	71
Q08211|DHX9_HUMAN	R.R(+28.03)GGSSYSGGGYGGGYSSGGYGSGGYGGSAN.S	2.2	1175	1204	dimethyl_KR
Q08211|DHX9_HUMAN	R.LGGIGQFLAK.A	1.2	810	819
Q08211|DHX9_HUMAN	R.R(+28.03)GGSSYSGGGYGGGY.S	1.2	1175	1189	dimethyl_KR
Q08211|DHX9_HUMAN	S.VVIIR.G	0.7	406	410
Q08211|DHX9_HUMAN	R.YQILPL.H	2	681	686
P51991|ROA3_HUMAN	R.EDSVKPGAHLTVK.K	1.6	114	126
P51991|ROA3_HUMAN	K.YHTINGHNC(+57.02)EVK.K	0.7	188	199	Carbamidomethylation
P51991|ROA3_HUMAN	K.QEMQSAGSQR(+28.03)GR(+28.03)GGGSGN.F	1.3	205	222	dimethyl_KR
P51991|ROA3_HUMAN	K.QEMQSAGSQR(+28.03)GR(+28.03)GGGSGNFMGR(+28.03)GGN.F	1.1	205	229	dimethyl_KR
P51991|ROA3_HUMAN	T.LTDC(+57.02)VVMR.D	3.9	61	68	Carbamidomethylation
P51991|ROA3_HUMAN	K.QEMQSAGSQR(+28.03)GR(+28.03)GGGSGNF.M	0.8	205	223	dimethyl_KR
P51991|ROA3_HUMAN	R.GEEGHDPKEPEQLR.K	1.6	22	35
P51991|ROA3_HUMAN	K.EDTEEYNLR.D	0.5	135	143
P51991|ROA3_HUMAN	N.FGGR(+28.03)GGYGGGGGGSR.G	3.3	243	257	dimethyl_KR
P51991|ROA3_HUMAN	R.SSGSPYGGGYGSGGGSGGYGSR.R	0.7	355	376
P51991|ROA3_HUMAN	R.GFAFVTFDDHDTVDK.I	1.3	168	182
P51991|ROA3_HUMAN	R.RGEEGHDPKEPEQLR.K	1.1	21	35
P51991|ROA3_HUMAN	K.IETIEVMEDR.Q	2.8	152	161
P51991|ROA3_HUMAN	F.VTFDDHDTVDK.I	2.7	172	182
P51991|ROA3_HUMAN	K.QEMQSAGSQR(+28.03)GR(+28.03)GGGSGNFMGR(+28.03)GGNFGGGGGN.F	2.5	205	236	dimethyl_KR
P51991|ROA3_HUMAN	N.FGGGGGNFGR(+28.03)GGNFGGR(+28.03)GGYGGGGGGSR.G	2	230	257	dimethyl_KR
P51991|ROA3_HUMAN	Y.GGGYGSGGGSGGYGSR.R	0.8	361	376
P51991|ROA3_HUMAN	K.QEMQSAGSQR(+28.03)GR(+28.03)GGGSGNFM.G	1.1	205	224	dimethyl_KR
P51991|ROA3_HUMAN	K.QEM(+15.99)QSAGSQR(+28.03)GR(+28.03)GGGSGNF.M	4.1	205	223	Oxidation (M); dimethyl_KR
P51991|ROA3_HUMAN	Y.SGQQQSNYGPMK.G	0.9	336	347
P51991|ROA3_HUMAN	K.QEM(+15.99)QSAGSQR(+28.03)GR(+28.03)GGGSGN.F	0.6	205	222	Oxidation (M); dimethyl_KR
P51991|ROA3_HUMAN	R.DYFEK.Y	0.8	144	148
P51991|ROA3_HUMAN	K.PGAHLTVK.K	5	119	126
P51991|ROA3_HUMAN	R.GGNFGGR(+28.03)GGYGGGGGGSR.G	0.8	240	257	dimethyl_KR
P51991|ROA3_HUMAN	R.GSYGGGDGGYNGFGGDGGNYGGGPGYSSR(+28.03)GGY.G	1.4	258	289	dimethyl_KR
P51991|ROA3_HUMAN	R.GSYGGGDGGYNGFGGDGGNYGGGPGYSSR(+14.02).G	2	258	286	Methylation(KR)
P51991|ROA3_HUMAN	R.GFGFVTY.S	0.9	77	83
O14910|LIN7A_HUMAN	R.QQQQLLIQQQQQQQQQQTQQNHMS	0.5	210	233
O14910|LIN7A_HUMAN	R.GDQLLSVNGVSVEGEHHEK.A	1.3	152	170
O14910|LIN7A_HUMAN	K.AVELLK(+14.02)AAK.D	0.4	171	179	Methylation(KR)
P15531|NDKA_HUMAN	R.NIIHGSDSVESAEK.E	1.9	115	128
P15531|NDKA_HUMAN	R.TFIAIKPDGVQR.G	0.6	7	18
P15531|NDKA_HUMAN	R.VMLGETNPADSKPGTIR.G	0.6	89	105
P15531|NDKA_HUMAN	K.EHYVDLK.D	1.6	50	56
P15531|NDKA_HUMAN	R.GLVGEIIK.R	1.5	19	26
P15531|NDKA_HUMAN	R.VM(+15.99)LGETNPADSKPGTIR.G	2.1	89	105	Oxidation (M)
P15531|NDKA_HUMAN	R.NIIHGSDSVESAEK(+42.05).E	1.3	115	128	trimethyl_K
P15531|NDKA_HUMAN	K.DRPFFAGLVK.Y	0.8	57	66
P15531|NDKA_HUMAN	R.TFIAIKPDGV.Q	4.7	7	16
P15531|NDKA_HUMAN	I.AIKPDGVQR.G	4.5	10	18
P15531|NDKA_HUMAN	L.GETNPADSKPGTIR.G	4.1	92	105
P15531|NDKA_HUMAN	F.IAIKPDGVQR.G	3.2	9	18
P15531|NDKA_HUMAN	A.MVWEGLNVVK.T	1.3	76	85
P15531|NDKA_HUMAN	R.LVGLK.F	1.2	35	39
P16989|YBOX3_HUMAN	K.EDVFVHQTAIK.K	1.9	114	124
P16989|YBOX3_HUMAN	K.DGVPEGAQLQGPVHR.N	1.9	269	283
P16989|YBOX3_HUMAN	R.PAPAVGEAEDKENQQATSGPNQPSVR(+14.02).R	1.1	301	326	Methylation(KR)
P16989|YBOX3_HUMAN	R.PAPAVGEAEDKENQQATSGPNQPSVR.R	1.6	301	326
P16989|YBOX3_HUMAN	R.PAPAVGEAEDKENQQATSGPNQPSVR(+28.03)R(+28.03)GYR.R	2.3	301	330	dimethyl_KR
P16989|YBOX3_HUMAN	R.RPRPPNAPSQDGK.E	1.4	338	350
P16989|YBOX3_HUMAN	H.VAGNPGGDAAPAATGTAAAASLATAAGSEDAEKK.V	1.7	52	85
P16989|YBOX3_HUMAN	K.WFNVR.N	1	97	101
P16989|YBOX3_HUMAN	K.SPVGSGAPQAAAPAPAAHVAGNPGGDAAPAATGTAAAASLATAAGSEDAEKK.V	2	34	85
P16989|YBOX3_HUMAN	K.GAEAANVTGPDGVPVEGSR.Y	0.9	151	169
P16989|YBOX3_HUMAN	K.SPVGSGAPQAAAPAPAAHVAGNPGGDAAPAATGTAAAASLATAAGSEDAEK.K	1.4	34	84
P16989|YBOX3_HUMAN	R.NDTKEDVFVHQTAIK.K	1.1	110	124
P16989|YBOX3_HUMAN	R.PRPPNAPSQDGK.E	1.3	339	350
P16989|YBOX3_HUMAN	K.AGEAPTENPAPPTQQSSAE	4.6	354	372
P16989|YBOX3_HUMAN	R.NYAGEEEEEGSGSSEGFDPPATDR.Q	2.2	191	214
Q15424|SAFB1_HUMAN	R.FHDFDHR.D	1	746	752
Q15424|SAFB1_HUMAN	K.GVPVISVKTSGSKER.A	0.5	571	585
Q15424|SAFB1_HUMAN	K.AIEDEGGNPDEIEITSEGNKK.T	1.1	64	84
Q15424|SAFB1_HUMAN	R.YPDHSVDR.R	0.9	757	764
Q15424|SAFB1_HUMAN	K.MSSPEDDSDTKR.L	0.8	382	393
Q15424|SAFB1_HUMAN	R.YHSDFNR.Q	0.5	736	742
Q15424|SAFB1_HUMAN	K.ADSLLAVVK.R	1.3	286	294
Q15424|SAFB1_HUMAN	K.LAEEEDLFDSAHPEEGDLDLASESTAHAQSSK.A	3.5	254	285
Q15424|SAFB1_HUMAN	R.GRYPDHSVDR.R	0.9	755	764
Q15424|SAFB1_HUMAN	R.KFDFDAC(+57.02)NEVPPAPK.E	0.8	356	370	Carbamidomethylation
Q15424|SAFB1_HUMAN	K.SEPVKEESSELEQPFAQDTSSVGPDR.K	3.7	227	252
Q15424|SAFB1_HUMAN	R.DGWGGYGSDKR.M	0.4	796	806
Q15424|SAFB1_HUMAN	R.DGWGGYGSDK.R	1.5	796	805
Q15424|SAFB1_HUMAN	K.ELPEQLQEHAIEDK.E	3.9	173	186
Q15424|SAFB1_HUMAN	R.NFWVSGLSSTTR.A	0.8	407	418
Q15424|SAFB1_HUMAN	R.C(+57.02)YGFVTMSTAEEATK.C	1.5	448	462	Carbamidomethylation
Q15424|SAFB1_HUMAN	K.R(+14.02)SVVSFDKVKEPR.K	1	600	612	Methylation(KR)
Q9H0D6|XRN2_HUMAN	R.EEFKPNKPKPC(+57.02).G	3.1	253	263	Carbamidomethylation
Q9H0D6|XRN2_HUMAN	R.RPVHLDQAAFR.T	1.3	806	816
Q9H0D6|XRN2_HUMAN	R.KPAAVLKPSDWEK.S	1	776	788
Q9H0D6|XRN2_HUMAN	K.NKFDVDAADEK.F	1.1	523	533
Q9H0D6|XRN2_HUMAN	K.FDVDAADEK.F	5.7	525	533
Q9H0D6|XRN2_HUMAN	L.LR(+28.03)GQAQIPK.L	0.5	850	858	dimethyl_KR
Q8IYI6|EXOC8_HUMAN	K.QLSQQSDGDRDLQEHR.Q	0.8	30	45
Q8IYI6|EXOC8_HUMAN	K.LNHYLEDKPSPPPVK.E	1.8	363	377
Q8IYI6|EXOC8_HUMAN	K.DIQGALHSYKEIIIEATKHR(+14.02)NSEEM(+15.99)WR.R	3.2	550	576	Methylation(KR); Oxidation (M)
Q9UK59|DBR1_HUMAN	R.EGKPGGTVESGNGEDLTK.V	1.5	490	507
Q9UK59|DBR1_HUMAN	R.SIYHVR(+14.02)NIEVYK.L	1.3	149	160	Methylation(KR)
Q9UK59|DBR1_HUMAN	R.VAVAGC(+57.02)C(+57.02)HGELDK.I	0.9	3	15	Carbamidomethylation
Q9UK59|DBR1_HUMAN	K.GHFEC(+57.02)PPYNSSTIR.S	1.2	135	148	Carbamidomethylation
Q9NW64|RBM22_HUMAN	R.HEK(+14.02)PTDPDDPLADQNIK.D	3	183	199	Methylation(KR)
Q9NW64|RBM22_HUMAN	F.MR(+28.03)APGPIHYPSQDPQR.M	2.2	394	409	dimethyl_KR
Q9NW64|RBM22_HUMAN	R.TITVVQR.Q	1.4	260	266
Q9NW64|RBM22_HUMAN	R.EISNSDGTRPVGMLGK.A	2.4	124	139
O75970|MPDZ_HUMAN	E.LPSVLPDSAGK(+28.03)GSEYLLEQSSLAC(+57.02)NAEC(+57.02)VM(+15.99)LQNVSKESFER.T	2.7	967	1007	dimethyl_KR; Carbamidomethylation; Oxidation (M)
O75970|MPDZ_HUMAN	R.SHQNASSIIK.C	7.2	1410	1419
O75970|MPDZ_HUMAN	K.LTIHAENPDSQAVPSAAGAASGEK.K	4.9	1558	1581
P02768|ALBU_HUMAN	T.EC(+57.02)C(+57.02)HGDLLEC(+57.02)ADDR.A	1.1	268	281	Carbamidomethylation
P02768|ALBU_HUMAN	K.AEFAEVSK(+42.05).L	0.8	250	257	trimethyl_K
P02768|ALBU_HUMAN	K.LVTDLTK.V	1.6	258	264
P02768|ALBU_HUMAN	K.QTALVELVK(+14.02).H	1	550	558	Methylation(KR)
P02768|ALBU_HUMAN	Q.LC(+57.02)VLHEK.T	1.1	484	490	Carbamidomethylation
P02768|ALBU_HUMAN	K.KVPQVSTPTLVEVSR.N	2.4	438	452
P02768|ALBU_HUMAN	K.YLYEIAR.R	0.9	162	168
P02768|ALBU_HUMAN	K.LVNEVTEFAK(+14.02).T	2.5	66	75	Methylation(KR)
P02768|ALBU_HUMAN	T.EC(+57.02)C(+57.02)HGDLLEC(+57.02)ADDRADLAK.Y	0.7	268	286	Carbamidomethylation
P43034|LIS1_HUMAN	K.GHTDSVQDISFDHSGK.L	0.6	148	163
P43034|LIS1_HUMAN	R.MVRPNQDGTLIASC(+57.02)SNDQTVR.V	2	239	259	Carbamidomethylation
P43034|LIS1_HUMAN	K.K(+14.02)EAELDVNEELDKK.Y	0.5	33	46	Methylation(KR)
P43034|LIS1_HUMAN	R.VWVVATK.E	0.4	260	266
P43034|LIS1_HUMAN	K.TLNAHEHFVTSLDFHK.T	1.4	375	390
P43034|LIS1_HUMAN	K.EWIPRPPEK.Y	0.9	93	101
P43034|LIS1_HUMAN	K.TAPYVVTGSVDQTVK.V	1.3	391	405
P23588|IF4B_HUMAN	R.VDVADQAQDKDRDDR.S	0.9	168	182
P23588|IF4B_HUMAN	R.DSDKTDTDWR.A	0.8	191	200
P23588|IF4B_HUMAN	K.EEDC(+57.02)HSPTSKPPKPDQPLK.V	2.2	454	472	Carbamidomethylation
P23588|IF4B_HUMAN	K.SLENETLNKEEDC(+57.02)HSPTSKPPKPDQPLK.V	1.1	445	472	Carbamidomethylation
P23588|IF4B_HUMAN	R.VDVADQAQDKDR.D	3	168	179
P23588|IF4B_HUMAN	K.VAPAQPSEEGPGR.K	1.4	512	524
P23588|IF4B_HUMAN	K.VMPAPPPK.E	3.3	473	480
P23588|IF4B_HUMAN	R.AASIFGGAK.P	4.5	357	365
P23588|IF4B_HUMAN	R.KDENK(+14.02)VDGMNAPK.G	7.2	525	537	Methylation(KR)
P23588|IF4B_HUMAN	R.ARPATDSFDDYPPR.R	1.3	201	214
P23588|IF4B_HUMAN	K.KDQDSR.S	5.5	566	571
P23588|IF4B_HUMAN	K.DENKVDGMNAPK.G	0.6	526	537
P23588|IF4B_HUMAN	R.GLNISAVR.L	1.3	118	125
P23588|IF4B_HUMAN	K.LNLKPR.S	5.7	334	339
P23588|IF4B_HUMAN	R.SILPTAPR.A	1.2	71	78
P23588|IF4B_HUMAN	F.LGNLPYDVTEESIK.E	3.4	100	113
Q8WW36|ZCH13_HUMAN	R.GSQC(+57.02)GSTTLSYTC(+57.02)YC(+57.02)C(+57.02)GESGR(+14.02)NA.K	1.2	35	57	Carbamidomethylation; Methylation(KR)
Q9C0J8|WDR33_HUMAN	R.GPPGSQSQQGPPQGSLGPPPQGGMQGPPGPQGQQNPAR.G	1.8	854	891
Q9C0J8|WDR33_HUMAN	R.SSSLDGEHHDGYHR.D	2.1	1277	1290
Q9C0J8|WDR33_HUMAN	R.DEPFGGPPGSGTPSR(+28.03)GGR.S	6.7	1291	1308	dimethyl_KR
Q9C0J8|WDR33_HUMAN	R.GPHPDFPDDFSRPDDFHPDK.R	1.1	1004	1023
Q9C0J8|WDR33_HUMAN	R.EPGPGHEHFR.D	3.3	1187	1196
Q9C0J8|WDR33_HUMAN	K.TGQSLATLHAHK.N	3.3	277	288
Q14247|SRC8_HUMAN	K.TVQGSGHQEHINIHK.L	1.1	43	57
Q14247|SRC8_HUMAN	R.ENVFQEHQTLK.E	2.1	60	70
Q14247|SRC8_HUMAN	K.FGVQTDR.Q	7.1	236	242
Q14247|SRC8_HUMAN	K.C(+57.02)ALGWDHQEK.L	1.2	246	255	Carbamidomethylation
Q14247|SRC8_HUMAN	K.LEEQAR(+28.03)AK.T	4.6	391	398	dimethyl_KR
Q14247|SRC8_HUMAN	K.NASTFEDVTQVSSAYQK.T	0.9	320	336
Q14247|SRC8_HUMAN	K.TQTPPVSPAPQPTEER.L	2.1	399	414
Q14247|SRC8_HUMAN	R.VDQSAVGFEYQGK.T	1.5	132	144
Q14247|SRC8_HUMAN	K.ASAGHAVSIAQDDAGADDWETDPDFVNDVSEK.E	0.5	4	35
Q7Z6E9|RBBP6_HUMAN	K.HVLEAR(+28.03)NNK.E	0.7	1572	1580	dimethyl_KR
Q7Z6E9|RBBP6_HUMAN	R.TALLESDEHTC(+57.02)PTC(+57.02)HQNDVSPDALIANK.F	2.4	286	313	Carbamidomethylation
Q14966|ZN638_HUMAN	R.IPHEPVINSSNVHVGSR.G	0.7	351	367
Q14966|ZN638_HUMAN	K.DWIQHQNTSTHIESC(+57.02)R.Q	3.8	440	455	Carbamidomethylation
Q14966|ZN638_HUMAN	K.EKLDFHEAQQK.K	5.4	85	95
Q14966|ZN638_HUMAN	K.DILILSSHK.K	3.4	934	942
Q14966|ZN638_HUMAN	K.AVEIVTSTSAAK.T	0.8	783	794
Q14966|ZN638_HUMAN	K.ASVAK(+28.03)VNK.S	0.5	800	807	dimethyl_KR
Q9BYN0|SRXN1_HUMAN	R.AGAGR(+28.03)GAPEGPGPSGGAQGGSIHSGR.I	1	12	37	dimethyl_KR
Q9BYN0|SRXN1_HUMAN	R.GAPEGPGPSGGAQGGSIHSGR.I	2.2	17	37
Q6KC79|NIPBL_HUMAN	R.KAYEPK(+42.05)LTPEEMMDSSTFK.R	4.1	1182	1200	trimethyl_K
Q6KC79|NIPBL_HUMAN	K.VSGPLSGNSANHHADNPR.H	3.3	223	240
Q6KC79|NIPBL_HUMAN	Q.YLDFK.L	0.6	2618	2622
Q6KC79|NIPBL_HUMAN	R.HGSSEDYLHMVHR.L	0.6	241	253
Q6KC79|NIPBL_HUMAN	K.NKPSK.S	1.6	1033	1037
Q6KC79|NIPBL_HUMAN	K.LSTLLNHNNDTEEEER.L	1.7	1279	1294
Q6KC79|NIPBL_HUMAN	K.SQHQEDPNNTSLLTNKPALLR.S	1.9	2122	2142
Q69YN4|VIR_HUMAN	K.TSSLPNHSEPDHDTDAGLER.T	0.9	577	596
Q69YN4|VIR_HUMAN	K.HPSAEQSSHIDVVR.F	6	17	30
Q69YN4|VIR_HUMAN	K.DQGPDKENSGAIEASVK.L	2.4	368	384
Q69YN4|VIR_HUMAN	R.GNYNESR(+28.03)GGQSNFNR.G	2.9	1735	1749	dimethyl_KR
Q69YN4|VIR_HUMAN	R.EGTR(+28.03)GSSWSAQNTPR.G	7	1720	1734	dimethyl_KR
P22061|PIMT_HUMAN	K.SGGASHSELIHNLR.K	2.8	5	18
P22061|PIMT_HUMAN	R.KDDPTLLSSGR.V	2	125	135
P22061|PIMT_HUMAN	K.ELVDDSVNNVR(+14.02).K	3.6	114	124	Methylation(KR)
P22061|PIMT_HUMAN	K.VFEVMLATDR.S	6.1	28	37
P22061|PIMT_HUMAN	K.MKPLMGVIYVPLTDK.E	0.9	205	219
Q5BKZ1|ZN326_HUMAN	R.DYGHGSYGGQR.S	0.3	37	47
Q5BKZ1|ZN326_HUMAN	R.SMDSYLNQSYGMDNHSGGGGGSR.F	1.7	48	70
Q5BKZ1|ZN326_HUMAN	K.VVMEFLHEC(+57.02)MVNK.F	0.4	352	364	Carbamidomethylation
Q5BKZ1|ZN326_HUMAN	R.GR(+28.03)GTPAYPESTFGSR.N	2.9	174	188	dimethyl_KR
Q5BKZ1|ZN326_HUMAN	K.VETVHC(+57.02)SAC(+57.02)SVYIPALHSSVQQHLK.S	0.4	402	426	Carbamidomethylation
Q5BKZ1|ZN326_HUMAN	K.STNVTVAAAR(+28.03)GIK.R	3	226	238	dimethyl_KR
Q5BKZ1|ZN326_HUMAN	K.VETVHC(+57.02)SAC(+57.02)SVYIPALHSSVQQH.L	0.9	402	424	Carbamidomethylation
Q5BKZ1|ZN326_HUMAN	R.SGYGFNEPEQSR.F	2.5	91	102
Q5BKZ1|ZN326_HUMAN	R.ESVLTATSILNNPIVK.A	1.3	444	459
Q5BKZ1|ZN326_HUMAN	R.NQGGSSWEAPYSR.S	1	126	138
Q00839|HNRPU_HUMAN	K.AEGGGGGGRPGAPAAGDGK.T	1	216	234
Q00839|HNRPU_HUMAN	K.DIDIHEVR.I	1.3	353	360
Q00839|HNRPU_HUMAN	K.VSELKEELKK.R	0.8	13	22
Q00839|HNRPU_HUMAN	R.R(+28.03)GNMPQR(+28.03)GGGGGGSGGIGYPYPR.A	1.3	733	755	dimethyl_KR
Q00839|HNRPU_HUMAN	K.NQFNR(+28.03)GGGH.R	0.1	698	706	dimethyl_KR
Q00839|HNRPU_HUMAN	K.DLPEHAVLK.M	3	627	635
Q00839|HNRPU_HUMAN	K.VSELKEELK.K	2.3	13	21
Q00839|HNRPU_HUMAN	K.LLEQYKEESK.K	1.5	665	674
Q00839|HNRPU_HUMAN	K.TC(+57.02)NC(+57.02)ETEDYGEK.F	1.7	388	399	Carbamidomethylation
Q00839|HNRPU_HUMAN	K.KAEGGGGGGRPGAPAAGDGK.T	1	215	234
Q00839|HNRPU_HUMAN	R.LQAALDDEEAGGRPAMEPGNGSLDLGGDSAGR.S	4.1	38	69
Q00839|HNRPU_HUMAN	K.LLEQYK.E	4.1	665	670
Q00839|HNRPU_HUMAN	N.MPQR(+28.03)GGGGGGSGGIGYPYPR.A	0.7	736	755	dimethyl_KR
Q00839|HNRPU_HUMAN	K.SSGPTSLFAVTVAPPGAR.Q	1.5	187	204
Q00839|HNRPU_HUMAN	R.GYFEYIEENK.Y	1.4	256	265
Q00839|HNRPU_HUMAN	K.VC(+57.02)FEMK.V	6.9	334	339	Carbamidomethylation
Q00839|HNRPU_HUMAN	K.LLEQYKEESKK.A	1.8	665	675
Q00839|HNRPU_HUMAN	K.LNTLLQR.A	1.2	552	558
Q00839|HNRPU_HUMAN	R.NFILDQTNVSAAAQR.R	1.5	576	590
Q00839|HNRPU_HUMAN	K.NGQDLGVAFK.I	2.8	424	433
Q00839|HNRPU_HUMAN	K.NQSQGYNQWQQGQFWGQK.P	1.5	797	814
Q00839|HNRPU_HUMAN	Q.R(+28.03)GGGGGGSGGIGYPYPR.A	3	739	755	dimethyl_KR
Q00839|HNRPU_HUMAN	K.YNILGTNTIMDK.M	1.4	525	536
Q00839|HNRPU_HUMAN	K.MMVAGFK.K	5	537	543
Q00839|HNRPU_HUMAN	N.C(+57.02)AVEFNFGQK.E	1.1	453	462	Carbamidomethylation
Q00839|HNRPU_HUMAN	K.AVVVC(+57.02)PK.D	0.5	603	609	Carbamidomethylation
Q00839|HNRPU_HUMAN	M.IGLPGAGK.T	1.7	503	510
Q00839|HNRPU_HUMAN	R.GNMPQR(+28.03)GGGGGGSGGIGYPYPR.A	2	734	755	dimethyl_KR
Q00839|HNRPU_HUMAN	F.ANFESDEVELSYAK.N	1	410	423
Q00839|HNRPU_HUMAN	K.FIEIAAR.K	0.5	566	572
Q00839|HNRPU_HUMAN	L.PEHAVLK.M	2.1	629	635
Q00839|HNRPU_HUMAN	K.KDC(+57.02)EVVMMIGLPGAGK.T	0.8	495	510	Carbamidomethylation
Q00839|HNRPU_HUMAN	N.GHGEQQPQPPATQQQQPQQQR.G	1	157	177
Q00839|HNRPU_HUMAN	K.KDC(+57.02)EVVMM.I	1.3	495	502	Carbamidomethylation
Q00839|HNRPU_HUMAN	K.NQSQGYNQWQQGQFWGQKPWSQH.Y	1.6	797	819
Q00839|HNRPU_HUMAN	K.KDC(+57.02)EVVM(+15.99)MIGLPGAGK.T	2.5	495	510	Carbamidomethylation; Oxidation (M)
Q00839|HNRPU_HUMAN	R.LQAALDDEEAGGRPAM(+15.99)EPGNGSLDLGGDSAGR.S	2.6	38	69	Oxidation (M)
P21333|FLNA_HUMAN	K.ATC(+57.02)APQHGAPGPGPADASK.V	0.9	2541	2559	Carbamidomethylation
P21333|FLNA_HUMAN	R.VHGPGIQSGTTNKPNK.F	0.9	1360	1375
P21333|FLNA_HUMAN	K.ETGEHLVHVK.K	1.6	2015	2024
P21333|FLNA_HUMAN	K.IEC(+57.02)DDKGDGSC(+57.02)DVR.Y	5.6	621	634	Carbamidomethylation
P21333|FLNA_HUMAN	K.VPVHDVTDASK.V	2	1440	1450
P21333|FLNA_HUMAN	R.SAGQGEVLVYVEDPAGHQEEAK.V	2.3	310	331
P21333|FLNA_HUMAN	R.DAPQDFHPDR.V	1.1	665	674
P21333|FLNA_HUMAN	K.THEAEIVEGENHTYC(+57.02)IR.F	3.1	2185	2201	Carbamidomethylation
P21333|FLNA_HUMAN	R.WC(+57.02)NEHLK.C	0.7	52	58	Carbamidomethylation
P21333|FLNA_HUMAN	R.ALTQTGGPHVK.A	1.8	1284	1294
P21333|FLNA_HUMAN	R.APSVANVGSHC(+57.02)DLSLK.I	2.6	2150	2165	Carbamidomethylation
P21333|FLNA_HUMAN	R.DVDIIDHHDNTYTVK.Y	2.8	922	936
P21333|FLNA_HUMAN	K.THIQDNHDGTYTVAYVPDVTGR.Y	6	1594	1615
P21333|FLNA_HUMAN	R.VNVGAGSHPNK(+42.05)VK.V	1.2	761	773	trimethyl_K
P21333|FLNA_HUMAN	R.NDNDTFTVK.Y	2.6	829	837
P21333|FLNA_HUMAN	K.VHSPSGALEEC(+57.02)YVTEIDQDK.Y	6.3	2368	2387	Carbamidomethylation
P21333|FLNA_HUMAN	R.LVSNHSLHETSSVFVDSLTK.A	2.4	2521	2540
P21333|FLNA_HUMAN	F.TVGPLGEGGAHK.V	1	2229	2240
P21333|FLNA_HUMAN	K.DKGEYTLVVK.W	1.3	2622	2631
P21333|FLNA_HUMAN	K.VTVLFAGQH.I	0.7	356	364
P21333|FLNA_HUMAN	K.GQHVPGSPFQFTVGPLGEGGAHK.V	1.4	2218	2240
P21333|FLNA_HUMAN	K.SSFTVDC(+57.02)SK.A	2.1	2576	2584	Carbamidomethylation
P21333|FLNA_HUMAN	R.VHGPGIQSGTTNKPN.K	2	1360	1374
P21333|FLNA_HUMAN	E.FTVETR.S	1.3	304	309
P21333|FLNA_HUMAN	R.TFSVWYVPEVTGTHK.V	1.6	341	355
P21333|FLNA_HUMAN	K.FNEEHIPDSPFVVPVASPSGDAR.R	1.3	2311	2333
P21333|FLNA_HUMAN	K.YNEQHVPGSPFTAR.V	3.8	1938	1951
P21333|FLNA_HUMAN	R.EAGAGGLAIAVEGPSK.A	0.8	2265	2280
P21333|FLNA_HUMAN	Y.TILIK.Y	1.7	1617	1621
P21333|FLNA_HUMAN	R.LTVSSLQESGLK.V	1.8	2335	2346
P21333|FLNA_HUMAN	R.ENGVYLIDVK.F	0.2	2396	2405
P21333|FLNA_HUMAN	R.ANLPQSFQVDTSK.A	3.1	1465	1477
P21333|FLNA_HUMAN	R.VANPSGNLTETYVQDR.G	3.1	1297	1312
P21333|FLNA_HUMAN	R.GAGTGGLGLAVEGPSEAK.M	1.1	1382	1399
P21333|FLNA_HUMAN	K.VEPGLGADNSVVR.F	1.3	1020	1032
P21333|FLNA_HUMAN	R.VQVQDNEGC(+57.02)PVEALVK.D	1	709	724	Carbamidomethylation
P21333|FLNA_HUMAN	K.VTAQGPGLEPSGNIANK.T	2.4	384	400
P21333|FLNA_HUMAN	K.DLAEDAPWK.K	1.2	34	42
P21333|FLNA_HUMAN	K.YGGQPVPNFPSK.L	0.8	1235	1246
P21333|FLNA_HUMAN	R.AWGPGLEGGVVGK.S	5	581	593
P21333|FLNA_HUMAN	K.GLVEPVDVVDNADGTQTVNYVPSR.E	0.2	1492	1515
P21333|FLNA_HUMAN	K.TGVAVNKPAEFTVDAK.H	2.9	685	700
P21333|FLNA_HUMAN	F.SVAVSPSLDLSK.I	1.5	962	973
P21333|FLNA_HUMAN	K.DNGNGTYSC(+57.02)SYVPR.K	2.4	725	738	Carbamidomethylation
P35637|FUS_HUMAN	K.APKPDGPGGGPGGSHMGGNYGDDR.R	1.9	449	472
P35637|FUS_HUMAN	Y.GGGGSGGGGR(+28.03)GGFPSGGGGGGGQQR.A	2.2	398	422	dimethyl_KR
P35637|FUS_HUMAN	K.APKPDGPGGGPGGSHM(+15.99)GGNYGDDR.R	1	449	472	Oxidation (M)
P35637|FUS_HUMAN	R.GGR(+28.03)GR(+28.03)GGSGGGGGGGGGGY.N	2.6	214	232	dimethyl_KR
P35637|FUS_HUMAN	K.EFSGNPIK.V	3.1	358	365
P35637|FUS_HUMAN	K.QIGIIK.T	1	307	312
P35637|FUS_HUMAN	K.APKPDGPGGGPGGSH.M	1.1	449	463
P35637|FUS_HUMAN	K.VSFATR.R	4.1	366	371
P35637|FUS_HUMAN	K.GEATVSFDDPPSAK.A	1.6	335	348
P35637|FUS_HUMAN	R.GGR(+28.03)GR(+28.03)GGSGGGGGGGGGGYNR.S	0.6	214	234	dimethyl_KR
P35637|FUS_HUMAN	K.LKGEATVSFDDPPSAK.A	1.7	333	348
P35637|FUS_HUMAN	M.GR(+28.03)GGYGGGGSGGGGR(+28.03)GGFPSGGGGGGGQQR.A	1.8	393	422	dimethyl_KR
P35637|FUS_HUMAN	R.R(+28.03)GGR(+28.03)GGYDR(+28.03)GGY.R	2.6	473	484	dimethyl_KR
P35637|FUS_HUMAN	P.KPDGPGGGPGGSHMGGNYGDDR.R	0.8	451	472
P35637|FUS_HUMAN	R.GGYGGGGSGGGGR(+28.03)GGFPSGGGGGGGQQR.A	1.5	395	422	dimethyl_KR
P35637|FUS_HUMAN	Y.NSSSGGGGGGGGGGNYGQDQSSMSSGGGSGGGYGNQDQSGGGGSGGYGQQDR.G	1.4	162	213
P35637|FUS_HUMAN	M.SSGGGSGGGYGNQDQSGGGGSGGYGQQDR.G	3.1	185	213
P35637|FUS_HUMAN	K.AAIDWFDGK.E	1	349	357
P35637|FUS_HUMAN	K.APKPDGPGGGPGGSHMGGN.Y	1.4	449	467
P35637|FUS_HUMAN	K.PDGPGGGPGGSHMGGNYGDDR.R	0.8	452	472
P35637|FUS_HUMAN	N.SSSGGGGGGGGGGNYGQDQSSMSSGGGSGGGYGNQDQSGGGGSGGYGQQDR.G	1.7	163	213
Q92841|DDX17_HUMAN	R.TTSSANNPNLMYQDEC(+57.02)DRR.L	1.9	569	587	Carbamidomethylation
Q92841|DDX17_HUMAN	K.IVDQIRPDR.Q	0.7	342	350
Q92841|DDX17_HUMAN	K.TIIFVETK.R	0.6	421	428
Q92841|DDX17_HUMAN	Y.QYPPPPPPPPPSR.K	2.4	716	728
Q92841|DDX17_HUMAN	K.STC(+57.02)IYGGAPK.G	3.3	275	284	Carbamidomethylation
Q92841|DDX17_HUMAN	R.GDGPIC(+57.02)LVLAPTR.E	1.2	242	254	Carbamidomethylation
Q92841|DDX17_HUMAN	Y.MGQTAYQYPPPPPPPPPSR.K	4.9	710	728
Q92841|DDX17_HUMAN	K.NFYVEHPEVAR.L	2.3	133	143
Q92841|DDX17_HUMAN	R.TTSSANNPNLM(+15.99)YQDEC(+57.02)DRR.L	0.9	569	587	Oxidation (M); Carbamidomethylation
Q92841|DDX17_HUMAN	R.TTSSANNPNLMYQDEC(+57.02)DR.R	1.2	569	586	Carbamidomethylation
Q92841|DDX17_HUMAN	R.ESAAPAAAPTAEAPPPSVVTRPEPQALPSPAIR.A	1.8	36	68
Q92841|DDX17_HUMAN	R.SSQSSSQQFSGIGR.S	3.1	671	684
Q92841|DDX17_HUMAN	R.SGQQPQPL.M	6.4	685	692
Q92841|DDX17_HUMAN	R.DGWPAMC(+57.02)IHGDK.S	0.8	441	452	Carbamidomethylation
Q92841|DDX17_HUMAN	R.ELAQQVQQVADDYGK.C	2.6	255	269
Q92841|DDX17_HUMAN	R.LIDFLESGK.T	0.9	305	313
Q92841|DDX17_HUMAN	Y.TAQEYGAGTYGASSTTSTGR.S	1	651	670
Q92841|DDX17_HUMAN	K.APILIATDVASR.G	1.3	469	480
Q92841|DDX17_HUMAN	R.QLAEDFLR.D	1.2	365	372
Q92841|DDX17_HUMAN	R.LTPYEVDELR.R	1.3	144	153
Q92841|DDX17_HUMAN	T.YLVLDEADR.M	6.3	321	329
Q92841|DDX17_HUMAN	K.WDLSELPK.F	2.9	122	129
Q92841|DDX17_HUMAN	R.SSQSSSQQFSGIGR(+14.02).S	6.3	671	684	Methylation(KR)
Q92841|DDX17_HUMAN	Y.TFFTPGNLK.Q	3.1	520	528
Q92841|DDX17_HUMAN	R.GVEIC(+57.02)IATPGR.L	0.9	294	304	Carbamidomethylation
Q92841|DDX17_HUMAN	Y.GTSSYTAQEYGAGTYGASSTTSTGR.S	1.2	646	670
Q07666|KHDR1_HUMAN	R.SGSMDPSGAHPSVR.Q	2.1	18	31
Q07666|KHDR1_HUMAN	K.KDDEENYLDLFSHK.N	0.8	139	152
Q07666|KHDR1_HUMAN	R.SGSM(+15.99)DPSGAHPSVR.Q	6.8	18	31	Oxidation (M)
Q07666|KHDR1_HUMAN	K.FNFVGK.I	0.6	170	175
Q07666|KHDR1_HUMAN	R.VLIPVK.Q	0.9	160	165
Q07666|KHDR1_HUMAN	K.ISVLGK.G	0.6	195	200
Q07666|KHDR1_HUMAN	R.GVPPPPTVR(+28.03)GAPAPR(+28.03)AR.T	1.1	332	348	dimethyl_KR
Q07666|KHDR1_HUMAN	K.DSLDPSFTH.A	0.6	112	120
Q07666|KHDR1_HUMAN	K.DDEENYLDLFSHK.N	1.6	140	152
P42858|HD_HUMAN	R.DEATEPGDQENKPC(+57.02)R.I	0.5	651	665	Carbamidomethylation
P42858|HD_HUMAN	R.DGDSTSTLEEHSEGK.Q	2.3	1716	1730
P42858|HD_HUMAN	R.VIAAVSHELITSTTR.A	0.8	1005	1019
P42858|HD_HUMAN	R.FR(+14.02)LSTM(+15.99)QDSLSPSPPVSSHPLDGDGHVSLETVSPDK(+28.03).D	1.4	2062	2097	Methylation(KR); Oxidation (M); dimethyl_KR
Q6PI48|SYDM_HUMAN	R.IHNAELQR.Y	0.5	543	550
Q6PI48|SYDM_HUMAN	R.GHDLMSNTPDSVPPEELKPYHIR.V	1.7	610	632
Q6PI48|SYDM_HUMAN	F.TAPHPSDIHLLYTEPK.K	2.3	505	520
Q6PI48|SYDM_HUMAN	K.ILC(+57.02)EAPVESVVQVSGTVISR.P	4.1	106	125	Carbamidomethylation
Q6PI48|SYDM_HUMAN	R.DVIAFPK.S	1.4	600	606
Q6PI48|SYDM_HUMAN	I.K(+28.03)NFVK.K	1.7	160	164	dimethyl_KR
P46783|RS10_HUMAN	K.GLEGERPAR.L	2.2	108	116
P46783|RS10_HUMAN	R.GGFGR(+28.03)GR(+28.03)GQPPQ	5.5	154	165	dimethyl_KR
P46783|RS10_HUMAN	K.AEAGAGSATEFQFR.G	0.8	140	153
P46783|RS10_HUMAN	K.NVPNLHVMK.A	1.1	39	47
P46783|RS10_HUMAN	K.NVPNLHVM(+15.99)K.A	5.4	39	47	Oxidation (M)
Q15942|ZYX_HUMAN	K.QHPVPPPAQNQNQVR.S	0.8	329	343
Q15942|ZYX_HUMAN	K.VNPFRPGDSEPPPAPGAQR.A	0.9	36	54
Q15942|ZYX_HUMAN	K.LGHPEALSAGTGSPQPPSFTYAQQR.E	3	296	320
Q15942|ZYX_HUMAN	K.FSPGAPGGSGSQPNQK.L	2.3	280	295
Q15942|ZYX_HUMAN	K.SSTKPAAGGTAPLPPWK.S	0.7	185	201
Q15942|ZYX_HUMAN	F.RPGDSEPPPAPGAQR.A	2.5	40	54
Q15942|ZYX_HUMAN	V.AVNELC(+57.02)GR(+28.03)C(+57.02)HQPLARAQPAVR.A	0.8	379	399	Carbamidomethylation; dimethyl_KR
Q15942|ZYX_HUMAN	K.SPSSSQPLPQVPAPAQSQTQFHVQPQPQPK.P	1.5	202	231
Q15942|ZYX_HUMAN	P.APAPK.F	0.7	261	265
Q15942|ZYX_HUMAN	K.PQVQLHVQSQTQPVSLANTQPR.G	0.9	232	253
Q15942|ZYX_HUMAN	A.R(+14.02)VSSGYVPPPVATPFSSK(+28.03).S	2.5	167	184	Methylation(KR); dimethyl_KR
P18583|SON_HUMAN	R.NEGQLNGETNTPIEGNQAGDAAASAR.S	2.9	29	54
P18583|SON_HUMAN	K.KEADSVYGEWVPVEK(+42.05)NGEENK.D	1.1	2186	2206	trimethyl_K
P18583|SON_HUMAN	R.C(+57.02)VSVQTDPTDEIPTKK.S	1.7	92	107	Carbamidomethylation
P18583|SON_HUMAN	K.EMEHNTVC(+57.02)AAGTSPVGEIGEEK.I	3.4	1544	1565	Carbamidomethylation
P18583|SON_HUMAN	K.EFPVSSGSQHR.K	5.1	2174	2184
P18583|SON_HUMAN	K.AGVPLPPNLKPAPPPTIEEK.V	1.9	2073	2092
Q9Y3X0|CCDC9_HUMAN	K.DGPVPAHEPSHR.Y	1.2	304	315
Q9Y3X0|CCDC9_HUMAN	R.SWEGSPGEQPR(+28.03)GGGAGGR(+28.03)GR.R	0.8	111	130	dimethyl_KR
Q9NYF8|BCLF1_HUMAN	K.ETGYVVERPSTTK.D	2.9	463	475
Q9NYF8|BCLF1_HUMAN	K.SQEEPKDTFEHDPSESIDEFNK.S	1.8	183	204
Q9NYF8|BCLF1_HUMAN	K.MIASDSHRPEVK.L	1.8	537	548
Q9NYF8|BCLF1_HUMAN	K.TIAPQNAPR.D	1.4	304	312
Q9NYF8|BCLF1_HUMAN	F.AGTNTGPNNSNTTFQK.R	0.7	813	828
Q9NYF8|BCLF1_HUMAN	K.MAPVPLDDSNRPASLTK.D	1.2	551	567
Q9NYF8|BCLF1_HUMAN	M.IASDSHRPEVK.L	0.4	538	548
Q9NYF8|BCLF1_HUMAN	K.YQGDGIVEDEEETMENNEEKK.D	1.9	892	912
Q9NYF8|BCLF1_HUMAN	R.SSFYPDGGDQETAK.T	0.8	319	332
Q9NYF8|BCLF1_HUMAN	K.KAEGEPQEESPLK.S	2.3	168	180
Q9NYF8|BCLF1_HUMAN	R.VFLLDR.G	3.4	347	352
Q9NYF8|BCLF1_HUMAN	K.KYFLHDDR(+28.03)DDGVDYWAK.R	0.9	845	861	dimethyl_KR
Q9NYF8|BCLF1_HUMAN	K.DTFEHDPSESIDEFNK.S	0.5	189	204
Q14204|DYHC1_HUMAN	K.AEVDMDTDAPQVSHKPGGEPK.I	1.2	934	954
Q14204|DYHC1_HUMAN	R.VKDDIESLHDK.F	0.7	612	622
Q14204|DYHC1_HUMAN	K.GKEDEGEEAASPMLQIQR.D	2.9	2400	2417
Q14204|DYHC1_HUMAN	R.SNLPDNLKK.L	2.1	2026	2034
Q14204|DYHC1_HUMAN	R.VLRPQVTAVAQQNQGEVPEPQDMK.V	1.7	483	506
Q14204|DYHC1_HUMAN	K.LPQPPSHR.E	0.5	3133	3140
Q14204|DYHC1_HUMAN	K.TPVSITEHPK.I	4.8	1688	1697
Q14204|DYHC1_HUMAN	L.VIELK.S	4	1400	1404
Q14204|DYHC1_HUMAN	K.EHINSVSAMK.L	4.4	1499	1508
Q14204|DYHC1_HUMAN	K.VPQIEVETHK.V	0.6	2552	2561
Q14204|DYHC1_HUMAN	R.TPVIDADKPVSSQLR.V	1	122	136
Q14204|DYHC1_HUMAN	T.LDILK.H	0.4	301	305
Q14204|DYHC1_HUMAN	Q.VELYR.N	0.4	1187	1191
Q14204|DYHC1_HUMAN	R.LVEAISR.D	1.5	380	386
Q14204|DYHC1_HUMAN	H.LLLIGVSGAGK.T	1.4	2933	2943
Q14204|DYHC1_HUMAN	L.QVLLR.D	0.6	431	435
Q14204|DYHC1_HUMAN	R.SNLPDNLK.K	2.6	2026	2033
Q14204|DYHC1_HUMAN	R.LLLIQAFRPDR.L	2.8	3990	4000
Q14204|DYHC1_HUMAN	R.GNEIVLSAGSTPR.I	0.9	3911	3923
Q14204|DYHC1_HUMAN	K.EDLDKVEPAVIEAQNAVK.S	2.4	3280	3297
Q14204|DYHC1_HUMAN	R.EAIVNSC(+57.02)VFVHQTLHQANAR.L	0.6	3141	3160	Carbamidomethylation
Q14204|DYHC1_HUMAN	R.IQGLTVEQAEAVVR.L	2.7	3924	3937
Q14204|DYHC1_HUMAN	R.VLLTTQGVDMISK.M	0.9	4330	4342
Q14204|DYHC1_HUMAN	R.TLINELVK.G	5.9	4450	4457
Q14204|DYHC1_HUMAN	R.LSIITK.D	0.6	3856	3861
Q14204|DYHC1_HUMAN	K.VTDFGDKVEDPTFLNQLQSGVNR.W	5.5	229	251
Q14204|DYHC1_HUMAN	R.TVENIKDPLFR.F	0.8	4401	4411
Q14204|DYHC1_HUMAN	R.SIPLDEGEDEAQR.R	0.8	2384	2396
Q14204|DYHC1_HUMAN	K.HLLPVETQR.F	0.5	1559	1567
Q14204|DYHC1_HUMAN	K.LEHLITELVHQR.D	0.7	1808	1819
Q14204|DYHC1_HUMAN	R.FNALFVRPH.I	0.9	588	596
Q14204|DYHC1_HUMAN	K.DHLYGTLDPNTR.E	1.1	2262	2273
Q14204|DYHC1_HUMAN	F.AISLIESVR.T	1.2	778	786
Q14204|DYHC1_HUMAN	R.AWTQVLLGQAEDK.A	1.8	921	933
Q14204|DYHC1_HUMAN	R.AELGEYIR.R	2.8	2512	2519
Q14204|DYHC1_HUMAN	Y.AVLISEAQAIK.A	2	3452	3462
Q14204|DYHC1_HUMAN	K.R(+28.03)TPVIDADKPVSSQLR.V	3	121	136	dimethyl_KR
Q14204|DYHC1_HUMAN	K.SLLQALNEVK.G	0.6	3748	3757
Q14204|DYHC1_HUMAN	R.VLRPQVTAVAQQNQGEVPEPQDM(+15.99)K.V	1	483	506	Oxidation (M)
Q14204|DYHC1_HUMAN	K.MVVLSLPR.I	0.4	991	998
Q14204|DYHC1_HUMAN	R.GWDDLFNK.V	1.1	1489	1496
P67809|YBOX1_HUMAN	K.EDVFVHQTAIK.K	1.9	82	92
P67809|YBOX1_HUMAN	R.NYQQNYQNSESGEKNEGSESAPEGQAQQR.R	0.6	157	185
P67809|YBOX1_HUMAN	K.PGTTGSGAGSGGPGGLTSAAPAGGDKK.V	1.7	27	53
P67809|YBOX1_HUMAN	K.NEGSESAPEGQAQQR.R	0.6	171	185
P67809|YBOX1_HUMAN	K.GAEAANVTGPGGVPVQGSK.Y	1.5	119	137
P67809|YBOX1_HUMAN	R.EDGNEEDKENQGDETQGQQPPQR.R	1.3	257	279
P67809|YBOX1_HUMAN	R.NYQQNYQNSESGEK.N	2.5	157	170
P67809|YBOX1_HUMAN	M.SSEAETQQPPAAPPAAPALSAADTK(+42.05)PGTTGSGAGSGGPGGLTSAAPAGGDK.K	2	2	52	trimethyl_K
P67809|YBOX1_HUMAN	K.WFNVR.N	1	65	69
P67809|YBOX1_HUMAN	M.SSEAETQQPPAAPPAAPALSAADTK(+42.05)PGTTGSGAGSGGPGGLTSAAPAGGDKK.V	1.9	2	53	trimethyl_K
P67809|YBOX1_HUMAN	R.RPQYSNPPVQGEVMEGADNQGAGEQGR.P	1.4	205	231
P67809|YBOX1_HUMAN	R.RPQYSNPPVQGEVMEGADNQGAGEQGRPVR.Q	1.9	205	234
P67809|YBOX1_HUMAN	R.RPQYSNPPVQGEVM(+15.99)EGADNQGAGEQGR.P	1.3	205	231	Oxidation (M)
P67809|YBOX1_HUMAN	N.YQNSESGEKNEGSESAPEGQAQQR.R	5.8	162	185
P67809|YBOX1_HUMAN	K.AADPPAENSSAPEAEQGGAE	1.7	305	324
P67809|YBOX1_HUMAN	R.NDTKEDVFVHQTAIK.K	1.1	78	92
P67809|YBOX1_HUMAN	K.PGTTGSGAGSGGPGGLTSAAPAGGDK.K	1.8	27	52
P62136|PP1A_HUMAN	R.AHQVVEDGYEFFAK.R	0.7	247	260
P62136|PP1A_HUMAN	R.PITPPR.N	6	318	323
P62136|PP1A_HUMAN	L.PIAAIVDEK.I	0.3	160	168
P62136|PP1A_HUMAN	R.LLEVQGSRPGK.N	1.4	16	26
P62136|PP1A_HUMAN	R.R(+28.03)IM(+15.99)RPTDVPDQGLLC(+57.02)DLLWSDPDK.D	0.6	188	211	dimethyl_KR; Oxidation (M); Carbamidomethylation
P62136|PP1A_HUMAN	R.IYGFYDEC(+57.02)K.R	1.4	133	141	Carbamidomethylation
P62136|PP1A_HUMAN	K.HDLDLIC(+57.02)R.A	1.2	239	246	Carbamidomethylation
P68104|EF1A1_HUMAN	K.NVSVK(+42.05)DVR.R	2.8	314	321	trimethyl_K
P68104|EF1A1_HUMAN	K.STTTGHLIYK.C	2.2	21	30
P68104|EF1A1_HUMAN	K.YYVTIIDAPGHR.D	1.4	85	96
P68104|EF1A1_HUMAN	K.THINIVVIGHVDSGK.S	3.7	6	20
P68104|EF1A1_HUMAN	K.QLIVGVNK.M	1	147	154
P68104|EF1A1_HUMAN	K.EVSTYIK.K	1	173	179
P68104|EF1A1_HUMAN	K.IGGIGTVPVGR.V	1.2	256	266
P68104|EF1A1_HUMAN	K.M(+15.99)DSTEPPYSQK(+28.03)R.Y	0.9	155	166	Oxidation (M); dimethyl_KR
P68104|EF1A1_HUMAN	K.MDSTEPPYSQK(+14.02)R.Y	0.5	155	166	Methylation(KR)
P68104|EF1A1_HUMAN	R.YEEIVK.E	6.8	167	172
P68104|EF1A1_HUMAN	K.MDSTEPPYSQK(+42.05)R.Y	2.9	155	166	trimethyl_K
P68104|EF1A1_HUMAN	R.LPLQDVYK.I	5.4	248	255
P68104|EF1A1_HUMAN	R.EHALLAY.T	0.6	135	141
P68104|EF1A1_HUMAN	K.THINIVVIGH.V	0.6	6	15
P68104|EF1A1_HUMAN	K.NVSVK(+28.03)DVR.R	3.9	314	321	dimethyl_KR
P68104|EF1A1_HUMAN	K.SVEMHHEALSEALPGDNVGFNVK.N	1.9	291	313
P68104|EF1A1_HUMAN	F.TAQVIILNHPGQISAGYAPVLDC(+57.02)HTAHIAC(+57.02)K.F	2.2	341	371	Carbamidomethylation
P68104|EF1A1_HUMAN	K.M(+15.99)DSTEPPYSQK(+14.02)R.Y	2	155	166	Oxidation (M); Methylation(KR)
P68104|EF1A1_HUMAN	K.MDSTEPPYSQK.R	1.2	155	165
P68104|EF1A1_HUMAN	R.EHALLAYTLGVK.Q	0.4	135	146
P68104|EF1A1_HUMAN	K.GSFK(+28.03)YAW.V	0.8	52	58	dimethyl_KR
P68104|EF1A1_HUMAN	N.IVVIGHVDSGK.S	6.5	10	20
P68104|EF1A1_HUMAN	K.MDSTEPPYSQK(+28.03)R.Y	1.5	155	166	dimethyl_KR
P68104|EF1A1_HUMAN	K.M(+15.99)DSTEPPYSQK(+42.05)R.Y	4.9	155	166	Oxidation (M); trimethyl_K
P68104|EF1A1_HUMAN	R.VETGVLKPGMVVTFAPVNVTTEVK.S	1.1	267	290
P68104|EF1A1_HUMAN	M.C(+57.02)VESFSDYPPLGR.F	1.2	411	423	Carbamidomethylation
P68104|EF1A1_HUMAN	K.PMC(+57.02)VESFSDYPPLGR.F	1.3	409	423	Carbamidomethylation
P68104|EF1A1_HUMAN	R.VETGVLKPGM(+15.99)VVTFAPVNVTTEVK.S	1	267	290	Oxidation (M)
P68104|EF1A1_HUMAN	K.NDPPMEAAGF.T	1.3	331	340
P68104|EF1A1_HUMAN	Y.YVTIIDAPGHR.D	0.9	86	96
P68104|EF1A1_HUMAN	K.SGDAAIVDMVPGKPM.C	2.4	396	410
P68104|EF1A1_HUMAN	K.SGDAAIVDMVPGKPM(+15.99)C(+57.02)VESFSDYPPLGR.F	2.7	396	423	Oxidation (M); Carbamidomethylation
P68104|EF1A1_HUMAN	R.QTVAVGVIK.A	0.8	431	439
P68104|EF1A1_HUMAN	K.SGDAAIVDMVPGKPM(+15.99).C	2.9	396	410	Oxidation (M)
P68104|EF1A1_HUMAN	K.SGDAAIVDMVPGK.P	0.9	396	408
P54886|P5CS_HUMAN	R.QALHSGQNQLK.E	0.2	139	149
P54886|P5CS_HUMAN	R.QIAASSQDSVGR.V	1.1	442	453
P54886|P5CS_HUMAN	S.EASVDK(+42.05)VTR.L	1.4	591	599	trimethyl_K
P54886|P5CS_HUMAN	K.DHVVSDFSEHGSLK.Y	0.5	768	781
P54886|P5CS_HUMAN	K.EAVQLVNTR.E	3.5	531	539
P54886|P5CS_HUMAN	R.DEILLANK.K	1.1	401	408
P54886|P5CS_HUMAN	K.AALWALQGGTSVVIANGTHPK.V	0.9	314	334
P54886|P5CS_HUMAN	R.HEILLSQSVR.Q	1.1	129	138
P54886|P5CS_HUMAN	K.VGTFFSEVKPAGPTVEQQGEMAR.S	1.3	349	371
P54886|P5CS_HUMAN	R.LSLSTSK.L	6.6	426	432
P54886|P5CS_HUMAN	R.AEIIHHLADLLTDQR.D	2.6	386	400
P54886|P5CS_HUMAN	H.VITDIVEGK.K	0.2	339	347
P54886|P5CS_HUMAN	K.C(+57.02)EYPAAC(+57.02)NALETLLIHR.D	1.2	606	622	Carbamidomethylation
P54886|P5CS_HUMAN	Y.SIC(+57.02)AAQILVTNLDFHDEQK.R	1.4	181	199	Carbamidomethylation
P54886|P5CS_HUMAN	R.LAAPLLK.R	1.1	418	424
P54886|P5CS_HUMAN	K.EMAIPVLEAR.A	0.6	150	159
P54886|P5CS_HUMAN	T.LLIHR.D	0.9	618	622
P54886|P5CS_HUMAN	R.GPVGLEGLLTTK.W	0.5	750	761
Q96KR1|ZFR_HUMAN	K.QPPKPPQIHYC(+57.02)DVC(+57.02)K.I	1.3	323	337	Carbamidomethylation
Q96KR1|ZFR_HUMAN	R.FNIHNNR.K	1	1042	1048
Q96KR1|ZFR_HUMAN	R.NVNLVLLC(+57.02)SEKPSK.T	2.4	805	818	Carbamidomethylation
Q96KR1|ZFR_HUMAN	K.WFQAR.A	4.6	911	915
Q96KR1|ZFR_HUMAN	R.MEEEQHHWDDR.R	1.2	671	681
Q96KR1|ZFR_HUMAN	K.HATIYPTEEELQAVQK.I	1.8	731	746
Q96KR1|ZFR_HUMAN	K.QAAAAAAAAAATAAWTGTTFTK.K	0.8	289	310
Q96KR1|ZFR_HUMAN	Y.SAASSYYQQQQQQQK.Q	1.4	274	288
Q96KR1|ZFR_HUMAN	K.LGKPIPSTEPNVVSQATSSTAVSASK.P	2.2	416	441
Q96KR1|ZFR_HUMAN	K.AISSASSPQSPGDALR.R	3.9	954	969
Q96KR1|ZFR_HUMAN	R.ALK(+28.03)GVLR.V	0.7	784	790	dimethyl_KR
Q15154|PCM1_HUMAN	R.NPQVASTWNEVNSHSNAQC(+57.02)VSNNR.D	3.6	550	573	Carbamidomethylation
Q15154|PCM1_HUMAN	K.TEYMAFPKPFESSSSIGAEK(+14.02)PR.N	1.4	1174	1195	Methylation(KR)
Q15154|PCM1_HUMAN	K.YMPAVTSTPTVNQHETSTSK.S	0.7	788	807
P62158|CALM_HUMAN	K.MKDTDSEEEIR.E	1.8	77	87
P62158|CALM_HUMAN	K.M(+15.99)KDTDSEEEIR.E	0.8	77	87	Oxidation (M)
P62158|CALM_HUMAN	F.SLFDKDGDGTITTK.E	0.5	18	31
P62158|CALM_HUMAN	K.DGNGYISAAELR.H	1.9	96	107
P62158|CALM_HUMAN	R.HVMTNLGEK(+42.05)LTDEEVDEMIR.E	0.7	108	127	trimethyl_K
P62158|CALM_HUMAN	K.EAFSLFDK.D	1.1	15	22
Q08378|GOGA3_HUMAN	R.SHSGPSSLPEAPLKPPGPLVPPDQQDK.V	1.7	16	42
Q08378|GOGA3_HUMAN	R.AQGGSSDSSLALHER.I	1	1029	1043
Q08378|GOGA3_HUMAN	R.TEDSNAGNSGGNVPAPDSTK.G	0.8	251	270
Q08378|GOGA3_HUMAN	R.AQLQLLQK(+14.02).Q	2.8	1263	1270	Methylation(KR)
Q9BUJ2|HNRL1_HUMAN	R.VC(+57.02)FEMK.I	6.9	257	262	Carbamidomethylation
Q9BUJ2|HNRL1_HUMAN	R.RPLEMEQQQAYRPEMK.T	1.4	127	142
Q9BUJ2|HNRL1_HUMAN	R.TDEEGKDVPDHAVLEMK.A	3.1	546	562
Q9BUJ2|HNRL1_HUMAN	R.GPPGGNR(+28.03)GGFQNR(+28.03)GGGSGGGGN.Y	2.6	633	654	dimethyl_KR
Q9BUJ2|HNRL1_HUMAN	F.IELQR.E	0.9	580	584
Q9BUJ2|HNRL1_HUMAN	K.HLPSTEPDPHVVR.I	1.7	271	283
Q9BUJ2|HNRL1_HUMAN	K.RTDEEGKDVPDHAVLEMK.A	3.1	545	562
Q9BUJ2|HNRL1_HUMAN	K.AIVIC(+57.02)PTDEDLKDR.T	2	528	541	Carbamidomethylation
Q9BUJ2|HNRL1_HUMAN	K.NSNIPGSSANTSTPTVSSYSPPQPSYSQPPYNQGGYSQGY.T	3.2	732	771
Q9BUJ2|HNRL1_HUMAN	H.AEPGGYSGPDGHYAMDNITR.Q	0.8	87	106
Q9BUJ2|HNRL1_HUMAN	R.LIQIAAR.K	0.3	491	497
Q9BUJ2|HNRL1_HUMAN	R.WDVLIQQATQC(+57.02)LNR.L	0.7	477	490	Carbamidomethylation
Q9BUJ2|HNRL1_HUMAN	R.QNQFYDTQVIK.Q	3.9	107	117
Q9BUJ2|HNRL1_HUMAN	W.SLDSC(+57.02)STQLGEEPFSYGYGGTGK.K	3	287	309	Carbamidomethylation
Q5T6F2|UBAP2_HUMAN	R.GDSASPAPATTPAQPQQSQSQTHH.T	1.1	872	895
Q5T6F2|UBAP2_HUMAN	H.SQLLHHHLPQDAQSGSGQR.S	2.9	1076	1094
Q5T6F2|UBAP2_HUMAN	R.GEENGIDC(+57.02)NQVDKPSDR(+28.03)GK.R	0.7	150	168	Carbamidomethylation; dimethyl_KR
Q5T6F2|UBAP2_HUMAN	R.EKPQISAAQSTQPQK.Q	2.3	15	29
Q5T6F2|UBAP2_HUMAN	K.NQDEC(+57.02)IVALHDC(+57.02)NGDVNK.A	1	67	84	Carbamidomethylation
Q5T6F2|UBAP2_HUMAN	R.GDSASPAPATTPAQPQQSQSQTHHTAQQPF.V	1.4	872	901
Q5T6F2|UBAP2_HUMAN	Y.QSPVSSSESAPGTIMNGHGGGR.S	1.8	629	650
Q5T6F2|UBAP2_HUMAN	K.QHGVNLSTPTPPFQQASGYGQHGYSTGYDDLTQGTAAGDYSK.G	2.4	940	981
Q5T6F2|UBAP2_HUMAN	R.GEENGIDC(+57.02)NQVDKPSDRGK(+28.03).R	1	150	168	Carbamidomethylation; dimethyl_KR
Q03701|CEBPZ_HUMAN	K.NRPEPHSDENGSTTPK.V	1.8	143	158
Q03701|CEBPZ_HUMAN	K.ALLVQVVNK.L	1.4	382	390
Q03701|CEBPZ_HUMAN	K.KLETEETVPETDVETK.K	2.9	659	674
Q03701|CEBPZ_HUMAN	K.ASLVEEDEPAEK(+14.02)ENSSK.K	1.3	99	115	Methylation(KR)
Q03701|CEBPZ_HUMAN	K.M(+15.99)LDPGLM(+15.99)TC(+57.02)SK.Q	1.2	552	562	Oxidation (M); Carbamidomethylation
Q03701|CEBPZ_HUMAN	K.NR(+14.02)PEPHSDENGSTTPK.V	0.5	143	158	Methylation(KR)
P53985|MOT1_HUMAN	K.ESKEEETSIDVAGKPNEVTK.A	1	460	479
P53985|MOT1_HUMAN	K.EEETSIDVAGKPNEVTK.A	1.3	463	479
P53985|MOT1_HUMAN	K.DLHDANTDLIGR.H	3.7	225	236
P53985|MOT1_HUMAN	K.DTDGGPKEEESPV	2.8	488	500
P53985|MOT1_HUMAN	K.DTDGGPK(+14.02)EEESPV	2.2	488	500	Methylation(KR)
Q8ND82|Z280C_HUMAN	K.HHLELEK.Q	0.2	337	343
Q8ND82|Z280C_HUMAN	K.THTC(+57.02)QVIIENVSK.S	1.1	711	723	Carbamidomethylation
Q8ND82|Z280C_HUMAN	K.SSQSSVTVENASKPDFTK.N	1.5	114	131
Q8ND82|Z280C_HUMAN	R.C(+57.02)RDPPSNPVAASPR.F	0.8	94	107	Carbamidomethylation
Q8ND82|Z280C_HUMAN	F.QLQC(+57.02)HIESTHTPHEFSTIC(+57.02)K.I	1.3	367	386	Carbamidomethylation
Q8ND82|Z280C_HUMAN	K.SERPC(+57.02)DEDKTDSETGK.L	3.7	274	289	Carbamidomethylation
Q8ND82|Z280C_HUMAN	K.VSKMATPYM(+15.99)NHYMKHQK.K	8.7	450	466	Oxidation (M)
Q8ND82|Z280C_HUMAN	K.QNNESWENHTTC(+57.02)QH.C	3.5	344	357	Carbamidomethylation
Q8ND82|Z280C_HUMAN	K.STSTSEPTTGC(+57.02)SLK	2.8	724	737	Carbamidomethylation
Q8ND82|Z280C_HUMAN	S.SSSSK.G	2.9	68	72
Q8ND82|Z280C_HUMAN	K.EPK(+14.02)TYTTFKC(+57.02)FSC(+57.02)SKVLK.N	1.6	309	326	Methylation(KR); Carbamidomethylation
Q8ND82|Z280C_HUMAN	K.DTHKPGEMPYVC(+57.02)QVC(+57.02)QFR.S	6	404	421	Carbamidomethylation
Q9UKV3|ACINU_HUMAN	K.KC(+57.02)EAEEAEPPAATQPQTSETQTSHLPESER.I	1	732	761	Carbamidomethylation
Q9UKV3|ACINU_HUMAN	R.ASHTLLPSHR.L	3	560	569
Q9UKV3|ACINU_HUMAN	K.GVPAGNSDTEGGQPGR.K	0.6	832	847
Q9UKV3|ACINU_HUMAN	M.DERPK.T	2.9	321	325
Q9UKV3|ACINU_HUMAN	K.KPSISITTESLK.S	1.7	861	872
Q9UKV3|ACINU_HUMAN	R.VKPEEMMDERPK.T	0.9	314	325
Q9UKV3|ACINU_HUMAN	K.C(+57.02)EAEEAEPPAATQPQTSETQTSHLPESER.I	1.7	733	761	Carbamidomethylation
Q9UKV3|ACINU_HUMAN	R.PLHPPPPPPVQPPQHPR.A	1.5	1116	1132
Q9UKV3|ACINU_HUMAN	K.QPSLEQK(+28.03)EGR.R	1.3	549	558	dimethyl_KR
Q9UKV3|ACINU_HUMAN	R.TVTQVVPAEGQENGQR.E	1.2	920	935
Q9UKV3|ACINU_HUMAN	K.VTLGDTLTR.R	3.7	971	979
Q9UKV3|ACINU_HUMAN	R.TGTLVEEAFWIDK.I	1.8	1035	1047
Q9UKV3|ACINU_HUMAN	K.DPSSGQEVATPPVPQLQVC(+57.02)EPK.E	2.3	673	694	Carbamidomethylation
Q9UKV3|ACINU_HUMAN	R.EEEEEEKEPEAEPPVPPQVSVEVALPPPAEHEVK.K	1.4	936	969
Q9UKV3|ACINU_HUMAN	S.AQPLPLK.I	0.8	526	532
Q9UKV3|ACINU_HUMAN	K.LSEGSQPAEEEEDQETPSR.N	1	239	257
Q9UKV3|ACINU_HUMAN	R.THANPR(+28.03).G	0.6	619	624	dimethyl_KR
O43252|PAPS1_HUMAN	R.NPVHNGHALLMQDTHK.Q	1.1	422	437
O43252|PAPS1_HUMAN	R.DPAGMPHPETGK.D	0.7	523	534
O43252|PAPS1_HUMAN	A.TPLNGFM(+15.99)R(+14.02).E	1.1	276	283	Oxidation (M); Methylation(KR)
O43252|PAPS1_HUMAN	R.MDYYDSEHHEDFEFISGTR.M	0.9	572	590
Q92804|RBP56_HUMAN	R.SR(+28.03)GGYGGDR(+28.03)GGGSGYGGDR.S	1.7	527	545	dimethyl_KR
Q92804|RBP56_HUMAN	R.NSC(+57.02)NQC(+57.02)NEPRPEDSR.P	1.5	374	388	Carbamidomethylation
Q92804|RBP56_HUMAN	R.GGGYGGDR(+28.03)GGYGGK.M	1.2	563	576	dimethyl_KR
Q92804|RBP56_HUMAN	R.GGGYGGDR(+28.03)GGYGGDR.G	1.3	476	490	dimethyl_KR
Q92804|RBP56_HUMAN	R.GYGGSQGGGR(+28.03)GR(+28.03)GGYDK.D	1.9	176	192	dimethyl_KR
Q92804|RBP56_HUMAN	K.QIGIIK.T	1	256	261
Q92804|RBP56_HUMAN	R.SGGGYGGDR(+28.03)GGGYGGDR(+28.03)GGYGGK.M	2.5	554	576	dimethyl_KR
Q92804|RBP56_HUMAN	K.VSFATR.R	4.1	315	320
Q92804|RBP56_HUMAN	Y.SSYGQSQSGYSQSYGGYENQK.Q	1.1	54	74
Q92804|RBP56_HUMAN	R.SGGGYGGDR(+14.02)GGGYGGDR(+28.03)GGYGGK.M	2.5	554	576	Methylation(KR); dimethyl_KR
Q92804|RBP56_HUMAN	K.GEATVSFDDPPSAK.A	1.6	284	297
Q92804|RBP56_HUMAN	R.NSC(+57.02)NQC(+57.02)NEPRPEDSRPSGGDFR(+28.03)GR(+14.02).G	2.6	374	397	Carbamidomethylation; dimethyl_KR; Methylation(KR)
Q92804|RBP56_HUMAN	Y.NNQGQQQNMESSGSQGGR.A	10.1	84	101
Q92804|RBP56_HUMAN	R.GPMTGSSGGDR(+28.03)GGFK.N	1.2	196	210	dimethyl_KR
Q92804|RBP56_HUMAN	Y.SQQPYNNQGQQQNMESSGSQGGR.A	1.4	79	101
Q92804|RBP56_HUMAN	K.QSSYSQQPYNNQGQQQNMESSGSQGGR.A	1.1	75	101
Q92804|RBP56_HUMAN	R.NSC(+57.02)NQC(+57.02)NEPRPEDSRPSGGDFRGR(+28.03).G	1.6	374	397	Carbamidomethylation; dimethyl_KR
Q92804|RBP56_HUMAN	Y.SQSYGGYENQK.Q	0.8	64	74
Q92804|RBP56_HUMAN	R.GYGGSQGGGR(+28.03)GR(+14.02).G	4.7	176	187	dimethyl_KR; Methylation(KR)
Q92804|RBP56_HUMAN	K.AAIDWFDGK.E	1	298	306
Q92804|RBP56_HUMAN	S.GGGYGGDR(+28.03)GGGYGGDR.G	1.8	452	467	dimethyl_KR
Q92804|RBP56_HUMAN	R.NSC(+57.02)NQC(+57.02)NEPRPEDSRPSGGDFR(+28.03)GR(+28.03)GY.G	3.4	374	399	Carbamidomethylation; dimethyl_KR
Q92804|RBP56_HUMAN	Y.GGDR(+28.03)GGYGGDR(+28.03)GGYGGDR.G	6.2	495	512	dimethyl_KR
Q92804|RBP56_HUMAN	S.GGGYGGDR(+14.02)GGGYGGDR.G	4.7	452	467	Methylation(KR)
Q92804|RBP56_HUMAN	R.SGGGYGGDR(+14.02)GGGYGGDR.G	3.9	451	467	Methylation(KR)
Q92804|RBP56_HUMAN	K.EFHGNIIK.V	1.3	307	314
Q92804|RBP56_HUMAN	K.QSSYSQQPYNNQGQQQNM(+15.99)ESSGSQGGR.A	1.1	75	101	Oxidation (M)
Q92804|RBP56_HUMAN	R.SGGGYGGDR(+28.03)GGGYGGDR.G	1.1	451	467	dimethyl_KR
Q92804|RBP56_HUMAN	Y.GQSQSGYSQSYGGYENQK.Q	1.5	57	74
Q92804|RBP56_HUMAN	R.GGGYGGDR(+14.02)GGGYGGDR(+28.03)GGYGGDR.G	3.6	468	490	Methylation(KR); dimethyl_KR
Q92804|RBP56_HUMAN	R.SGGGYGGDR(+14.02)GGGYGGDR(+28.03)GGGYGGDR.G	0.9	451	475	Methylation(KR); dimethyl_KR
Q92804|RBP56_HUMAN	R.NSC(+57.02)NQC(+57.02)NEPRPEDSRPSGGDFR(+28.03)GR.G	1.3	374	397	Carbamidomethylation; dimethyl_KR
Q92804|RBP56_HUMAN	Y.NNQGQQQNM(+15.99)ESSGSQGGR.A	0.6	84	101	Oxidation (M)
Q92804|RBP56_HUMAN	H.QGSYDEQSNYDQQHDSYSQNQQSYHSQR.E	1.5	126	153
Q92804|RBP56_HUMAN	M.INLYTDKDTGKPK.G	0.8	271	283
Q92804|RBP56_HUMAN	K.QSSYSQQPYNNQGQQQN.M	6.4	75	91
Q01650|LAT1_HUMAN	R.ALAAPAAEEKEEAR.E	2	10	23
Q01650|LAT1_HUMAN	MAGAGPKRR(+14.02).A	2.7	1	9	Methylation(KR)
Q01650|LAT1_HUMAN	K.SADGSAPAGEGEGVTLQR.N	2.4	31	48
P38159|RBMX_HUMAN	K.VEQATKPSFESGR.R	1.9	81	93
P38159|RBMX_HUMAN	R.DYSDHPSGGSYR.D	0.6	271	282
P38159|RBMX_HUMAN	R.DRDYSDHPSGGSYR.D	1	269	282
P38159|RBMX_HUMAN	R.DSYSSSSR(+28.03)GAPR(+28.03)GGGR(+28.03)GGSR.S	2.3	362	381	dimethyl_KR
P38159|RBMX_HUMAN	R.REPLPSR.R	0.5	196	202
P38159|RBMX_HUMAN	R.DSYESYGNSR.S	5.4	283	292
P38159|RBMX_HUMAN	R.IVEVLLMK.D	1.4	34	41
P38159|RBMX_HUMAN	R.GFAFVTFESPADAK.D	0.9	50	63
P38159|RBMX_HUMAN	K.LFIGGLNTETNEK.A	1.1	10	22
P38159|RBMX_HUMAN	R.GRDSYGGPPR.R	0.8	186	195
P38159|RBMX_HUMAN	K.ALEAVFGK.Y	0.9	23	30
P38159|RBMX_HUMAN	R.GLR(+28.03)GGR(+28.03)GGSGGTR.G	0.7	108	120	dimethyl_KR
P38159|RBMX_HUMAN	R.GPLPVK.R	1	145	150
P38159|RBMX_HUMAN	R.IVEVLLM(+15.99)K.D	3.2	34	41	Oxidation (M)
P38159|RBMX_HUMAN	R.GGHMDDGGYSMNFN.M	2	126	139
O43390|HNRPR_HUMAN	K.EEEEPMDTSSVTHTEHYK.T	0.9	14	31
O43390|HNRPR_HUMAN	K.VTEGLVDVILYHQPDDK.K	0.6	269	285
O43390|HNRPR_HUMAN	R.GFC(+57.02)FLEYEDHK.S	2.6	290	300	Carbamidomethylation
O43390|HNRPR_HUMAN	K.LC(+57.02)DSYEIRPGK.H	3.5	225	235	Carbamidomethylation
O43390|HNRPR_HUMAN	K.DYAFVHFEDR.G	1.2	375	384
O43390|HNRPR_HUMAN	R.TGYTLDVTTGQR.K	0.4	134	145
O43390|HNRPR_HUMAN	K.SFSEFGK.L	1	360	366
O43390|HNRPR_HUMAN	M.ANQVNGNAVQLK(+42.05)EEEEPMDTSSVTHTEHYK.T	1.3	2	31	trimethyl_K
O43390|HNRPR_HUMAN	K.VLFVR.N	1.5	342	346
O43390|HNRPR_HUMAN	R.LFVGSIPK.N	0.8	248	255
O43390|HNRPR_HUMAN	K.AGPIWDLR.L	0.5	188	195
O43390|HNRPR_HUMAN	K.SAFLC(+57.02)GVMK.T	1.6	95	103	Carbamidomethylation
O43390|HNRPR_HUMAN	R.NLATTVTEEILEK.S	1.1	347	359
O43390|HNRPR_HUMAN	K.ENILEEFSK.V	1.3	260	268
O43390|HNRPR_HUMAN	P.IWDLR.L	0.4	191	195
O43390|HNRPR_HUMAN	K.TKENILEEFSK.V	4	258	268
P14651|HXB3_HUMAN	K.SGPPK(+42.05)C(+57.02)GPGTNSTLTKQIFPWMKESR.Q	4.5	112	137	trimethyl_K; Carbamidomethylation
P49591|SYSC_HUMAN	F.VKPAPIEQEPSKK.Q	1	471	483
P49591|SYSC_HUMAN	F.VKPAPIEQEPSK.K	0.7	471	482
P49591|SYSC_HUMAN	R.FR(+28.03)ADNLNK.L	0.6	48	55	dimethyl_KR
P49591|SYSC_HUMAN	R.EIGNLLHPSVPISNDEDVDNKVER.I	0.9	134	157
P49591|SYSC_HUMAN	F.PGSGAFR.E	1.8	384	390
P49591|SYSC_HUMAN	K.YLIATSEQPIAALHR.D	0.7	267	281
P49591|SYSC_HUMAN	R.DEWLRPEDLPIK.Y	2.4	282	293
P49591|SYSC_HUMAN	R.EIGNLLHPSVPISNDEDVDNK.V	0.6	134	154
P49591|SYSC_HUMAN	R.FKDPGLVDQLVK.A	0.8	27	38
P49591|SYSC_HUMAN	R.TIC(+57.02)AILENYQTEK.G	1.9	436	448	Carbamidomethylation
P49591|SYSC_HUMAN	R.ELVSC(+57.02)SNC(+57.02)TDYQAR.R	1.1	391	404	Carbamidomethylation
P49591|SYSC_HUMAN	K.YAGLSTC(+57.02)FR.Q	2.8	294	302	Carbamidomethylation
Q12906|ILF3_HUMAN	K.YELISETGGSHDKR.F	0.7	541	554
Q12906|ILF3_HUMAN	K.GSSEQAESDNMDVPPEDDSKEGAGEQK.T	1.5	55	81
Q12906|ILF3_HUMAN	K.YELISETGGSHDK.R	2	541	553
Q12906|ILF3_HUMAN	R.EDITQSAQHALR.L	0.9	312	323
Q12906|ILF3_HUMAN	K.EATDAIGHLDR.Q	1	298	308
Q12906|ILF3_HUMAN	R.APVPVR(+28.03)GGPK.F	0.8	604	613	dimethyl_KR
Q12906|ILF3_HUMAN	K.HSSVYPTQEELEAVQNMVSHTER.A	3.5	18	40
Q12906|ILF3_HUMAN	K.QGGYSQSNYNSPGSGQNYSGPPSSYQSSQGGYGR.N	1.2	850	883
Q12906|ILF3_HUMAN	K.EKPTTALLDK.V	3.7	118	127
Q12906|ILF3_HUMAN	R.NADHSMNYQYR	2.6	884	894
Q12906|ILF3_HUMAN	K.AYAALAALEK.L	1.3	578	587
Q12906|ILF3_HUMAN	K.SIGTANRPMGAGEALR.R	4.7	258	273
Q12906|ILF3_HUMAN	R.LAAFGQLHK.V	0.7	324	332
Q12906|ILF3_HUMAN	R.LNQLKPGLQYK.L	1.8	409	419
Q12906|ILF3_HUMAN	R.SGGNSYGSGGASYNPGSHGGYGGGSGGGSSYQGK.Q	0.5	816	849
Q12906|ILF3_HUMAN	K.GSSEQAESDNMDVPPEDDSK.E	1.6	55	74
Q12906|ILF3_HUMAN	H.QGQQQSYNQSPYSNYGPPQGK.Q	1.6	753	773
Q12906|ILF3_HUMAN	Y.QSHQGQQQSYNQSPYSNYGPPQGK.Q	1.4	750	773
Q12906|ILF3_HUMAN	K.WFQAR.A	4.6	215	219
Q12906|ILF3_HUMAN	K.GEDSAEETEAKPAVVAPAPVVEAVSTPSAAFPSDATAEQGPILTK.H	1.1	479	523
Q12906|ILF3_HUMAN	Y.SQSNYNSPGSGQNYSGPPSSYQSSQGGYGR.N	1.1	854	883
Q12906|ILF3_HUMAN	N.SYGSGGASYNPGSHGGYGGGSGGGSSYQGK.Q	1.2	820	849
Q12906|ILF3_HUMAN	K.VLQDMGLPTGAEGR.D	1.3	461	474
Q12906|ILF3_HUMAN	K.LFPDTPLALDANK.K	1.8	588	600
Q12906|ILF3_HUMAN	K.VLGMDPLPSK.M	3.6	333	342
Q12906|ILF3_HUMAN	Y.SYSNSYNSPGGGGGSDYNYESK.F	1.7	785	806
Q12906|ILF3_HUMAN	Y.SNSYNSPGGGGGSDYNYESK.F	0.6	787	806
Q12906|ILF3_HUMAN	K.LHVAVK.V	0.7	455	460
Q12906|ILF3_HUMAN	R.VPTWGPLR.G	2.1	240	247
Q12906|ILF3_HUMAN	M.SVEVDGNSFEASGPSK.K	3.1	435	450
Q12906|ILF3_HUMAN	R.SGGNSYGSGGASYNPGSH.G	1	816	833
Q12906|ILF3_HUMAN	N.SYNSPGGGGGSDYNYESK.F	1.6	789	806
Q12906|ILF3_HUMAN	K.LFPDTPLALDANKK.K	2.4	588	601
Q12906|ILF3_HUMAN	R.GWPLELLC(+57.02)EK.S	2.2	248	257	Carbamidomethylation
Q12906|ILF3_HUMAN	K.NENPVDYTVQIPPSTTYAITPMK.R	1.7	349	371
Q12906|ILF3_HUMAN	L.TIHLTSPVVR.E	0.8	168	177
Q12906|ILF3_HUMAN	K.GYNHGQGSYSYSNSYNSPGGGGGSDYNYESK.F	2.5	776	806
Q12906|ILF3_HUMAN	R.VLEC(+57.02)LASGIVMPDGSGIYDPC(+57.02)EK.E	2.1	275	297	Carbamidomethylation
Q12906|ILF3_HUMAN	K.VLAGETLSVNDPPDVLDR.Q	1.3	183	200
Q12906|ILF3_HUMAN	R.DSSKGEDSAEETEAKPAVVAPAPVVEAVSTPSAAFPSDATAEQGPILTK.H	2.1	475	523
O00555|CAC1A_HUMAN	R.K(+28.03)ENQGSGVPVSGPNLSTTRPIQQDLGR.Q	1.3	1031	1057	dimethyl_KR
P62633|CNBP_HUMAN	R.C(+57.02)GETGHVAINC(+57.02)SK.T	1.6	140	152	Carbamidomethylation
P62633|CNBP_HUMAN	K.C(+57.02)YSC(+57.02)GEFGHIQK.D	1	119	130	Carbamidomethylation
P62633|CNBP_HUMAN	R.EC(+57.02)PTGGGR(+28.03)GR(+28.03)GMR.S	3.4	18	30	Carbamidomethylation; dimethyl_KR
P62633|CNBP_HUMAN	R.EQC(+57.02)C(+57.02)YNC(+57.02)GKPGH.L	1.8	95	106	Carbamidomethylation
P62633|CNBP_HUMAN	R.EC(+57.02)TIEATA	0.9	170	177	Carbamidomethylation
P62633|CNBP_HUMAN	R.EQC(+57.02)C(+57.02)YNC(+57.02)GKPGHLAR.D	3.2	95	109	Carbamidomethylation
P62633|CNBP_HUMAN	R.C(+57.02)GETGHVAINC(+57.02).S	1.5	140	150	Carbamidomethylation
P62633|CNBP_HUMAN	K.DC(+57.02)DLQEDAC(+57.02)YNC(+57.02)GR.G	1.1	66	79	Carbamidomethylation
O75934|SPF27_HUMAN	R.KHIQDLNWQR(+28.03)K.N	0.3	158	168	dimethyl_KR
O75934|SPF27_HUMAN	R.EAAAALVEEETR.R	0.3	30	41
O75934|SPF27_HUMAN	R.EMESNWVSLVSK.N	2.1	180	191
Q8NCA5|FA98A_HUMAN	R.QDGPQQQTGGR(+28.03)GGGR(+28.03)GGYEH.S	1.4	327	346	dimethyl_KR
Q8NCA5|FA98A_HUMAN	K.KPM(+15.99)GPAHWEK.I	3.4	195	204	Oxidation (M)
Q8NCA5|FA98A_HUMAN	K.HQGGWTDGGSGGGGGYQDGGYR.D	1.3	380	401
Q8NCA5|FA98A_HUMAN	P.NHVGKPLLK.K	0.7	186	194
Q8NCA5|FA98A_HUMAN	K.KPMGPAHWEK.I	1.6	195	204
Q8NCA5|FA98A_HUMAN	Y.TGSGYQGGGYQQDNR.Y	2.3	434	448
Q8NCA5|FA98A_HUMAN	R.DSGFQPGGYHGGH.S	1.6	402	414
Q8NCA5|FA98A_HUMAN	H.SSGGYQGGGYGGFQTSSSYTGSGYQGGGYQQDNR.Y	6.2	415	448
Q8NCA5|FA98A_HUMAN	K.AQEGGGSEVFQELK.G	7.7	134	147
Q8NCA5|FA98A_HUMAN	F.QTSSSYTGSGYQGGGYQQDNR.Y	1.2	428	448
O75335|LIPA4_HUMAN	R.EESAK(+14.02)LALPLTVTLR(+28.03)SPTWM(+15.99)RMSQGVC(+57.02)C(+57.02)NLEYHSSGTLC(+57.02)GS.S	2.9	540	580	Methylation(KR); dimethyl_KR; Oxidation (M); Carbamidomethylation
Q8WWM7|ATX2L_HUMAN	R.GAEGILAPQPPPPQQHQERPGAAAIGSAR.G	1.3	72	100
Q8WWM7|ATX2L_HUMAN	K.TLSSPSNRPSGETSVPPPPAVGR.M	1.4	421	443
Q8WWM7|ATX2L_HUMAN	R.GPHHLDNSSPGPGSEAR.G	2.3	383	399
Q8WWM7|ATX2L_HUMAN	Y.IGHPQGEQPGQAPGFPGGADDR.I	1.7	1024	1045
Q8WWM7|ATX2L_HUMAN	R.GAEGILAPQPPPPQQHQER.P	1.9	72	90
Q8WWM7|ATX2L_HUMAN	H.HLDNSSPGPGSEAR.G	2.4	386	399
Q8WWM7|ATX2L_HUMAN	K.GEDKDEGPVAEQVK.K	0.8	642	655
Q8WWM7|ATX2L_HUMAN	MLK(+42.05)PQPLQQPSQPQQPPPTQQAVAR.R	1.4	1	25	trimethyl_K
Q8WWM7|ATX2L_HUMAN	K.TESVSDKEDKPPLAPSGGTEGPEQPPPPC(+57.02)PSQTGSPPVGLIK.G	2	600	641	Carbamidomethylation
Q8WWM7|ATX2L_HUMAN	L.QQPSQPQQPPPTQQAVAR.R	1.7	8	25
Q8WWM7|ATX2L_HUMAN	K.STSTPTSPGPR.T	5.3	678	688
Q8WWM7|ATX2L_HUMAN	K.EDKPPLAPSGGTEGPEQPPPPC(+57.02)PSQTGSPPVGLIK.G	3.4	607	641	Carbamidomethylation
Q8WWM7|ATX2L_HUMAN	R.RPPGGTSPPNGGLPGPLATSAAPPGPPAAASPC(+57.02).L	3.6	26	58	Carbamidomethylation
Q8WWM7|ATX2L_HUMAN	K.FELAVDAVHR.K	0.4	156	165
Q8WWM7|ATX2L_HUMAN	P.HHLDNSSPGPGSEAR.G	1.1	385	399
Q8WWM7|ATX2L_HUMAN	R.IAMENDDGRTEEEK.H	6.2	313	326
Q8WWM7|ATX2L_HUMAN	K.EFNPTKPLLSVNK.S	3.8	665	677
Q8WWM7|ATX2L_HUMAN	R.RPPGGTSPPNGGLPGPLATSAAPPGPPAAASPC(+57.02)LGPVAAAGSGLR.R	2.7	26	70	Carbamidomethylation
Q8WWM7|ATX2L_HUMAN	K.PSDVMLVHFR.N	1.2	187	196
Q8WWM7|ATX2L_HUMAN	L.SSPSNRPSGETSVPPPPAVGR.M	2	423	443
Q9UN86|G3BP2_HUMAN	R.VEAKPEVQSQPPR.V	2.7	278	290
Q9UN86|G3BP2_HUMAN	K.TEELKPQVEEK.N	1.3	206	216
Q9UN86|G3BP2_HUMAN	R.NSSYVHGGVDASGKPQEAVYGQNDIHHK.V	1.4	37	64
Q9UN86|G3BP2_HUMAN	K.LGSGR(+28.03)GTGQMEGR.F	1.1	464	476	dimethyl_KR
Q9UN86|G3BP2_HUMAN	R.GPPPR(+28.03)GGMAQK.L	1	453	463	dimethyl_KR
Q9UN86|G3BP2_HUMAN	F.VLAPEGSVPNK.F	0.9	113	123
Q9UN86|G3BP2_HUMAN	K.LGSGR(+28.03)GTGQM(+15.99)EGR.F	3.8	464	476	dimethyl_KR; Oxidation (M)
Q9UN86|G3BP2_HUMAN	K.PIMFR.G	0.9	393	397
Q9UN86|G3BP2_HUMAN	R.YPDSHQLFVGNLPHDIDENELK.E	1.3	327	348
Q9UN86|G3BP2_HUMAN	K.PSPLLVGR.E	0.5	6	13
Q01082|SPTB2_HUMAN	K.HEVSASTQSTPASSR.A	0.8	2311	2325
Q01082|SPTB2_HUMAN	K.EAEKLESEHPDQAQAILSR.L	1.1	1018	1036
Q01082|SPTB2_HUMAN	R.TQILAASYELHK.F	1.5	1798	1809
Q01082|SPTB2_HUMAN	R.ALVADSHPESER.I	3.8	1657	1668
Q01082|SPTB2_HUMAN	R.VQAVVAVAR.E	0.9	478	486
Q01082|SPTB2_HUMAN	R.SGHFEQAIK.E	3.3	691	699
Q01082|SPTB2_HUMAN	R.IHC(+57.02)LENVDK.A	0.7	110	118	Carbamidomethylation
Q01082|SPTB2_HUMAN	R.EVVAGSHELGQDYEHVTMLQER.F	0.8	1718	1739
Q01082|SPTB2_HUMAN	K.DVAEEIANYRPTLDTLHEQASALPQEHAESPDVR.G	1.7	788	821
Q01082|SPTB2_HUMAN	K.DALLSALSIQNYHLEC(+57.02)NETK.S	2.4	949	968	Carbamidomethylation
Q01082|SPTB2_HUMAN	R.VHLENMGSHDIVDGNHR.L	2	128	144
Q01082|SPTB2_HUMAN	R.QLMHSGHPSEK.E	0.5	914	924
Q01082|SPTB2_HUMAN	R.LLSKHR(+14.02)AFEDEMSGR.S	1.5	676	690	Methylation(KR)
Q01082|SPTB2_HUMAN	K.AKDEQSAVSMLK.K	0.7	1621	1632
Q01082|SPTB2_HUMAN	K.LESEHPDQAQAILSR.L	0.9	1022	1036
Q01082|SPTB2_HUMAN	M.LDILK.I	0.4	761	765
Q01082|SPTB2_HUMAN	R.DLVAIEAK.L	4.9	1004	1011
Q01082|SPTB2_HUMAN	K.IVSSSDVGHDEYSTQSLVK.K	2.1	766	784
Q01082|SPTB2_HUMAN	K.LLTQHENIK.N	3.4	1100	1108
Q01082|SPTB2_HUMAN	K.KQEDFMTTMDANEEK.I	1.3	1210	1224
Q01082|SPTB2_HUMAN	K.TAASGIPYHSEVPVSLK.E	1.3	2242	2258
Q01082|SPTB2_HUMAN	Y.HSEVPVSLK.E	5.7	2250	2258
Q01082|SPTB2_HUMAN	R.LTTLELLEVR.R	0.5	2079	2088
Q01082|SPTB2_HUMAN	R.AQTLPTSVVTITSESSPGK.R	1.4	2326	2344
Q01082|SPTB2_HUMAN	R.IIYIR.E	2	719	723
Q01082|SPTB2_HUMAN	R.FSLFGK.K	1.1	2357	2362
Q04637|IF4G1_HUMAN	K.IHNAENIQPGEQK.Y	4	581	593
Q04637|IF4G1_HUMAN	K.EANPAVPEVENQPPAGSNPGPESEGSGVPPRPEEADETWDSK.E	2	536	577
Q04637|IF4G1_HUMAN	K.NHDEESLEC(+57.02)LC(+57.02)R.L	0.9	926	937	Carbamidomethylation
Q04637|IF4G1_HUMAN	K.ITKPGSIDSNNQLFAPGGR.L	1.6	1072	1090
Q04637|IF4G1_HUMAN	R.TASTPTPPQTGGGLEPQANGETPQVAVIVRPDDR.S	1.4	202	235
Q04637|IF4G1_HUMAN	R.LKEELEEAR.D	0.6	880	888
Q04637|IF4G1_HUMAN	K.DKDDDEVFEK.K	1.2	854	863
Q04637|IF4G1_HUMAN	K.GSSGGSGAKPSDAASEAAR.P	4.5	1096	1114
Q04637|IF4G1_HUMAN	K.EAEMEEHREHIK.V	4.1	1008	1019
Q04637|IF4G1_HUMAN	K.DLDFEK.A	0.7	945	950
Q04637|IF4G1_HUMAN	D.VLDLR.G	0.7	982	986
Q04637|IF4G1_HUMAN	K.TQDLFR.R	1.5	757	762
Q04637|IF4G1_HUMAN	K.TPLRPLDPTR.L	6	647	656
Q04637|IF4G1_HUMAN	R.EITKPLRPLGK.A	1.1	1361	1371
Q04637|IF4G1_HUMAN	K.EANPAVPEVENQPPAGSNPGPESEGSGVPPRPEEADETWDSKEDK.I	0.7	536	580
Q04637|IF4G1_HUMAN	K.VPTTEKPTVTVNFR.K	1.7	827	840
[truncated: 54 more rows]

## Sheet: Sheet2-up and down
sheet 2. HILIC-enriched differentially methylated peptides from cells with (IR) or without (no IR) irradiation, listed with protein Accession, peptide sequence context, abundance in replicates (+ or - means identified or not identified), and intensity ratio of IR group/no IR group. This sheet corresponds to Figure 1C.
Protein ID	Protein Accession	Peptide	IR-1	IR-2	IR-3	no IR-1	no IR-2	no IR-3	ratio (IR/no IR)
1407	O14910|LIN7A_HUMAN	K.AVELLK(+14.02)AAK.D	+	+	+	-	+	+	up
1384	O43252|PAPS1_HUMAN	A.TPLNGFM(+15.99)R(+14.02).E	+	+	+	-	+	+	up
93	O43390|HNRPR_HUMAN	M.ANQVNGNAVQLK(+42.05)EEEEPMDTSSVTHTEHYK.T	+	+	+	-	+	+	up
1244	O75306|NDUS2_HUMAN	H.IGLLHR(+28.03)GTEK.L	+	+	+		+	+	up
184	O95817|BAG3_HUMAN	P.PK(+14.02)PGEAEAPPK.H	+	+	+	+	+	-	up
936	P02768|ALBU_HUMAN	K.AEFAEVSK(+42.05).L	+	+	+	+	+	+	up
936	P02768|ALBU_HUMAN	K.QTALVELVK(+14.02).H	+	+	+	+	+	+	up
936	P02768|ALBU_HUMAN	K.LVNEVTEFAK(+14.02).T	+	+	+	+	+	+	up
470	P05141|ADT2_HUMAN	K.QYK(+42.05)GIIDC(+57.02)VVR.I	+	+	+	+	+	+	up
63	P09651|ROA1_HUMAN	R.SGSGNFGGGR(+28.03)GGGFGGNDNFGR(+28.03)GGNFSGR(+28.03)GGF.G	+	+	+	-	+	-	up
26	P09874|PARP1_HUMAN	K.LGGK(+14.02)LTGTANK.A	+	+	+	-	+	-	up
1330	P09972|ALDOC_HUMAN	K.VDK(+42.05)GVVPLAGTDGETTTQGLDGLSER.C	+	+	+	-	+	+	up
2401	P0CG41|CTGE8_HUMAN	R.IEEEEK(+14.02)LSR.V	+	+	+	+	+	+	up
24	P0DMV9|HS71B_HUMAN	R.FELSGIPPAPR(+14.02).G	+	+	+	+	+	+	up
12	P11142|HSP7C_HUMAN	K.ATVEDEKLQGK(+42.05)INDEDKQK.I	+	+	+	+	+	+	up
12	P11142|HSP7C_HUMAN	K.FELTGIPPAPR(+14.02).G	+	+	+	+	+	+	up
34	P13639|EF2_HUMAN	K.LVEGLK(+42.05)R.L	+	+	+	-	-	+	up
45	P14618|KPYM_HUMAN	M.SK(+42.05)PHSEAGTAFIQTQQLHAAMADTFLEH.M	+	+	+	-	-	-	up
1023	P14678|RSMB_HUMAN	R.AAGR(+28.03)GIPAGVPMPQAPAGLAGPVR.G	+	+	+	-	+	+	up
606	P22061|PIMT_HUMAN	K.ELVDDSVNNVR(+14.02).K	+	+	+	+	+	+	up
38	P23246|SFPQ_HUMAN	R.R(+28.03)GGGGGR(+28.03)GGLHDFR.S	+	+	+	+	+	+	up
1040	P25398|RS12_HUMAN	K.LVEALC(+57.02)AEHQINLIK(+42.05)VDDNKK.L	+	+	+	-	-	-	up
77	P31943|HNRH1_HUMAN	N.SIGR(+28.03)GAGFER.M	+	+	+	+	+	+	up
77	P31943|HNRH1_HUMAN	Y.NSIGR(+28.03)GAGFER.M	+	+	+	+	+	+	up
515	P33240|CSTF2_HUMAN	R.GPVPGPR(+28.03)GPIPSGMQGPSPINMGAVVPQGSR.Q	+	+	+	-	+	+	up
457	P35637|FUS_HUMAN	R.R(+28.03)GGR(+28.03)GGYDR(+28.03)GGY.R	+	+	+	+	+	+	up
407	P38159|RBMX_HUMAN	R.DSYSSSSR(+28.03)GAPR(+28.03)GGGR(+28.03)GGSR.S	+	+	+	+	+	+	up
1810	P38432|COIL_HUMAN	R.SGSNGGGQAPGASPSVSLPASLGR(+28.03)GWGR.E	+	+	+	-	+	+	up
878	P43034|LIS1_HUMAN	K.K(+14.02)EAELDVNEELDKK.Y	+	+	+	+	+	+	up
1641	P53985|MOT1_HUMAN	K.DTDGGPK(+14.02)EEESPV	+	+	+	+	+	+	up
82	P54886|P5CS_HUMAN	S.EASVDK(+42.05)VTR.L	+	+	+	+	+	+	up
413	P55795|HNRH2_HUMAN	N.SIGR(+28.03)GAGFER.M	+	+	+	+	+	+	up
413	P55795|HNRH2_HUMAN	Y.NSIGR(+28.03)GAGFER.M	+	+	+	+	+	+	up
97	P61978|HNRPK_HUMAN	R.GPPPPPPGR(+28.03)GGR(+28.03)GGSR.A	+	+	+	+	+	+	up
717	P62136|PP1A_HUMAN	R.R(+28.03)IM(+15.99)RPTDVPDQGLLC(+57.02)DLLWSDPDK.D	+	+	+	-	-	-	up
1361	P62158|CALM_HUMAN	R.HVMTNLGEK(+42.05)LTDEEVDEMIR.E	+	+	+	-	-	-	up
7577	P62684|GA113_HUMAN	K.VPAGSDVISEYVKAC(+57.02)DGM(+15.99)GGAMHK(+28.03)AMLMAQAITGVVLGGQVR(+28.03).T	+	+	+	+	+	+	up
2696	P62847|RS24_HUMAN	K.K(+42.05)NEPKHR.L	+	+	+	+	+	+	up
52	P68104|EF1A1_HUMAN	K.GSFK(+28.03)YAW.V	+	+	+	+	+	+	up
992	P84243|H33_HUMAN	R.EIAQDFK(+14.02)TDLR.F	+	+	+	+	+	+	up
992	P84243|H33_HUMAN	R.EIAQDFK(+28.03)TDLR.F	+	+	+	+	+	+	up
656	Q01844|EWS_HUMAN	R.GMPPPLR(+28.03)GGPGGPGGPGGPMGR.M	+	+	+	+	+	+	up
188	Q05639|EF1A2_HUMAN	K.SGDAAIVEMVPGK(+14.02)PM(+15.99)C(+57.02)VESFSQYPPLGR.F	+	+	+	-	-	-	up
188	Q05639|EF1A2_HUMAN	K.GSFK(+28.03)YAW.V	+	+	+	+	+	+	up
2196	Q06587|RING1_HUMAN	K.VSR(+14.02)PLELC(+57.02)YAPTKDPK	+	+	+	-	+	+	up
1002	Q07666|KHDR1_HUMAN	R.GVPPPPTVR(+28.03)GAPAPR(+28.03)AR.T	+	+	+	-	-	+	up
36	Q08211|DHX9_HUMAN	R.R(+28.03)GGSSYSGGGYGGGYSSGGYGSGGYGGSAN.S	+	+	+	+	+	+	up
1499	Q08378|GOGA3_HUMAN	R.AQLQLLQK(+14.02).Q	+	+	+	+	+	+	up
2	Q12906|ILF3_HUMAN	R.APVPVR(+28.03)GGPK.F	+	+	+	+	+	+	up
456	Q13151|ROA0_HUMAN	R.SNSGPYR(+28.03)GGYGGGGGYGGSSF	+	+	+	+	+	+	up
174	Q13310|PABP4_HUMAN	K.YASSVR(+28.03)SPHPAIQPLQAPQPAVHVQGQEPLTASMLAAAPPQEQK.Q	+	+	+	-	-	-	up
389	Q14103|HNRPD_HUMAN	K.EQYQQQQQWGSR(+28.03)GGF.A	+	+	+	+	+	+	up
51	Q14204|DYHC1_HUMAN	K.R(+28.03)TPVIDADKPVSSQLR.V	+	+	+	+	+	+	up
426	Q14240|IF4A2_HUMAN	R.NEMQK(+28.03)LQAEAPHIVVGTPGR(+14.02).V	+	+	+	-	-	-	up
561	Q14247|SRC8_HUMAN	K.LEEQAR(+28.03)AK.T	+	+	+	+	+	+	up
1005	Q14966|ZN638_HUMAN	K.ASVAK(+28.03)VNK.S	+	+	+	-	-	-	up
54	Q14974|IMB1_HUMAN	D.K(+42.05)ESER(+28.03)HFIM(+15.99)QVVC(+57.02)EATQC(+57.02)PDTR.V	+	+	+	-	-	-	up
1104	Q15056|IF4H_HUMAN	R.DDFLGGR(+28.03)GGSR.P	+	+	+	+	+	+	up
194	Q15365|PCBP1_HUMAN	K.LEEDINSSM(+15.99)TNSTAASR(+14.02)PPVTLR.L	+	+	+	+	+	+	up
163	Q15424|SAFB1_HUMAN	K.R(+14.02)SVVSFDKVKEPR.K	+	+	+	-	+	+	up
286	Q5BKZ1|ZN326_HUMAN	K.STNVTVAAAR(+28.03)GIK.R	+	+	+	+	+	+	up
10880	Q6NTE8|MRNIP_HUMAN	K.QSFLQAYGEGSGADC(+57.02)RRHVQK(+42.05)LNLLQGQVSELPLR(+28.03).S	+	+	+	-	+	-	up
510	Q6PI48|SYDM_HUMAN	I.K(+28.03)NFVK.K	+	+	+	-	+	+	up
790	Q71DI3|H32_HUMAN	R.EIAQDFK(+14.02)TDLR.F	+	+	+	+	+	+	up
790	Q71DI3|H32_HUMAN	R.EIAQDFK(+28.03)TDLR.F	+	+	+	+	+	+	up
3836	Q86TI2|DPP9_HUMAN	A.LLLLSWK(+28.03).Q	+	+	+	+	+	+	up
747	Q8IYD1|ERF3B_HUMAN	R.EPLSSAFSR(+14.02)K.L	+	+	+	-	+	+	up
185	Q8NC51|PAIRB_HUMAN	K.GEGGEFSVDRPIIDR(+28.03)PIR(+28.03)GR.G	+	+	+	-	+	+	up
153	NSIGR(+28.03)GAGFER	R.SR(+28.03)GGYGGDR(+28.03)GGGSGYGGDR.S	+	+	+	+	+	+	up
153	Q92804|RBP56_HUMAN	R.NSC(+57.02)NQC(+57.02)NEPRPEDSRPSGGDFR(+28.03)GR(+28.03)GY.G	+	+	+	-	-	+	up
2546	Q92878|RAD50_HUMAN	K.FHSMK(+42.05)M(+15.99)EEINK.I	+	+	+	+	+	+	up
246	Q92922|SMRC1_HUMAN	K.YK(+28.03)NEQGWRR.F	+	+	+	+	+	+	up
290	Q93009|UBP7_HUMAN	R.QEAHLYM(+15.99)QVQIVAEDQFC(+57.02)GHQGNDMYDEEK(+42.05).V	+	+	+	-	+	-	up
458	Q96KR1|ZFR_HUMAN	R.ALK(+28.03)GVLR.V	+	+	+	-	-	-	up
481	Q9H0D6|XRN2_HUMAN	L.LR(+28.03)GQAQIPK.L	+	+	+	+	-	-	up
1826	Q9NW82|WDR70_HUMAN	K.SHKPEPPVAGPGR(+28.03)GGR.V	+	+	+	-	+	+	up
2478	Q9P2B2|FPRP_HUMAN	K.AVEVATVVIQPSVLR(+14.02).A	+	+	+	-	-	-	up
1102	Q9P2I0|CPSF2_HUMAN	F.K(+28.03)QVLLR.E	+	+	+	-	-	-	up
429	Q9ULT8|HECD1_HUMAN	R.K(+28.03)LGPDSSVR.T	+	+	+	-	+	+	up
790	Q71DI3|H32_HUMAN	R.K(+28.03)SAPATGGVK(+14.02).K	-	-	-	+	-	+	down
790	Q71DI3|H32_HUMAN	R.K(+28.03)SAPATGGVK(+28.03)KPH.R	+	-	+	+	+	+	down
1062	O75122|CLAP2_HUMAN	K.K(+28.03)DDGDSM(+15.99).C	+	+	+	+	+	+	down
946	O75390|CISY_HUMAN	K.AK(+42.05)NPWPNVDAH.S	+	+	+	+	+	+	down
1653	O75934|SPF27_HUMAN	R.KHIQDLNWQR(+28.03)K.N	+	+	+	+	+	+	down
63	P09651|ROA1_HUMAN	K.QEM(+15.99)ASASSSQR(+28.03)GR.S	+	+	+	+	+	+	down
63	P09651|ROA1_HUMAN	K.QEMASASSSQR(+28.03)GR(+14.02).S	+	+	+	+	+	+	down
63	P09651|ROA1_HUMAN	K.QEMASASSSQR(+28.03)GR.S	+	+	+	+	+	+	down
12	P11142|HSP7C_HUMAN	K.LQGK(+28.03)INDEDKQK.I	-	+	-	+	+	+	down
12	P11142|HSP7C_HUMAN	K.LQGK(+42.05)INDEDKQK.I	+	+	+	+	+	+	down
12	P11142|HSP7C_HUMAN	K.LQGK(+42.05)INDEDK.Q	+	+	+	+	+	+	down
47	P11940|PABP1_HUMAN	R.VANTSTQTM(+15.99)GPR(+28.03)PAAAAAAATPAVR.T	+	+	+	+	+	+	down
1722	P17655|CAN2_HUMAN	R.EAAEGLGSHDR(+14.02).A	-	+	-	+	+	+	down
253	P22087|FBRL_HUMAN	R.GGGGGGGGGGGGGR(+28.03)GGGGFHSGGN.R	-	+	-	+	+	+	down
38	P23246|SFPQ_HUMAN	R.SR(+28.03)GGGGGGFHR.R	+	+	+	+	+	+	down
500	P31942|HNRH3_HUMAN	Y.YGAGR(+28.03)GSMYDR.M	+	+	+	+	+	+	down
457	P35637|FUS_HUMAN	R.GGR(+28.03)GR(+28.03)GGSGGGGGGGGGGYNR.S	+	+	+	+	+	+	down
457	P35637|FUS_HUMAN	R.GGR(+28.03)GR(+28.03)GGSGGGGGGGGGGY.N	+	+	+	+	+	+	down
407	P38159|RBMX_HUMAN	R.GLR(+28.03)GGR(+28.03)GGSGGTR.G	-	+	-	+	+	+	down
267	P51991|ROA3_HUMAN	K.QEM(+15.99)QSAGSQR(+28.03)GR(+28.03)GGGSGNF.M	+	+	+	+	+	+	down
992	P84243|H33_HUMAN	R.K(+42.05)SAPSTGGVK(+28.03)KPH.R	+	+	+	+	+	+	down
992	P84243|H33_HUMAN	R.K(+42.05)SAPSTGGVK(+14.02).K	-	+	-	+	+	+	down
992	P84243|H33_HUMAN	K.SAPSTGGVK(+14.02)KPH.R	-	+	-	+	+	+	down
992	P84243|H33_HUMAN	R.K(+42.05)SAPSTGGVK.K	-	+	+	+	+	+	down
992	P84243|H33_HUMAN	K.SAPSTGGVK(+42.05)KPH.R	+	+	+	+	+	+	down
1351	P98179|RBM3_HUMAN	R.GTR(+28.03)GGGFGAH.G	-	+	-	+	+	+	down
1351	P98179|RBM3_HUMAN	Y.SR(+28.03)GGGDQGYGSGR.Y	-	+	+	+	+	+	down
162	Q00341|VIGLN_HUMAN	R.GPSSDVEK(+42.05)AK.K	+	+	+	+	+	+	down
118	Q00839|HNRPU_HUMAN	K.NQFNR(+28.03)GGGH.R	-	+	-	+	+	+	down
2327	Q01650|LAT1_HUMAN	MAGAGPKRR(+14.02).A	+	+	+	+	+	+	down
656	Q01844|EWS_HUMAN	S.R(+28.03)GNPSGGGNVQHR.A	-	+	-	+	+	+	down
656	Q01844|EWS_HUMAN	M.DR(+28.03)GGFGGGR.R	-	+	+	+	+	+	down
656	Q01844|EWS_HUMAN	R.GSR(+28.03)GNPSGGGNVQHR.A	-	+	-	+	+	+	down
1829	Q03701|CEBPZ_HUMAN	K.NR(+14.02)PEPHSDENGSTTPK.V	-	+	-	+	+	+	down
89	Q04637|IF4G1_HUMAN	S.R(+28.03)AQPPSSAASR.V	-	+	-	+	+	+	down
174	Q13310|PABP4_HUMAN	T.LR(+28.03)HLAPTGSEC(+57.02)PDR.L	+	+	+	+	+	+	down
1968	Q14011|CIRBP_HUMAN	F.SR(+28.03)GGGDR(+14.02)GYGGNR.F	-	+	-	+	+	+	down
1968	Q14011|CIRBP_HUMAN	F.SR(+28.03)GGGDR(+28.03)GYGGNR.F	-	+	-	+	+	+	down
58	Q14157|UBP2L_HUMAN	K.SGGPSGR(+28.03)GTER(+28.03)GR.R	-	+	-	+	+	+	down
306	Q32P51|RA1L2_HUMAN	K.QEM(+15.99)ASASSSQR(+28.03)GR.R	+	+	+	+	+	+	down
306	Q32P51|RA1L2_HUMAN	K.QEMASASSSQR(+28.03)GR(+14.02).R	+	+	+	+	+	+	down
306	Q32P51|RA1L2_HUMAN	K.QEMASASSSQR(+28.03)GR.R	+	+	+	+	+	+	down
790	Q71DI3|H32_HUMAN	K(+14.02)SAPATGGVK(+28.03)KPH.R	+	+	+	+	+	+	down
790	Q71DI3|H32_HUMAN	R.K(+42.05)SAPATGGVK(+28.03)KPH.R	+	+	+	+	+	+	down
790	Q71DI3|H32_HUMAN	R.K(+42.05)SAPATGGVK.K	-	+	+	+	+	+	down
790	Q71DI3|H32_HUMAN	R.K(+28.03)SAPATGGVK(+28.03)K.P	-	+	-	+	+	+	down
790	Q71DI3|H32_HUMAN	K.SAPATGGVK(+14.02)KPH.R	+	+	+	+	+	+	down
790	Q71DI3|H32_HUMAN	K.SAPATGGVK(+42.05)KPH.R	+	+	+	+	+	+	down
790	Q71DI3|H32_HUMAN	K.SAPATGGVK(+28.03)KPH.R	+	+	+	+	+	+	down
790	Q71DI3|H32_HUMAN	R.K(+42.05)SAPATGGVK(+14.02).K	+	+	+	+	+	+	down
2878	Q7Z6E9|RBBP6_HUMAN	K.HVLEAR(+28.03)NNK.E	-	+	-	+	+	+	down
463	Q86V81|THOC4_HUMAN	R.NR(+28.03)GAGGFGGGGGTR.R	+	+	+	+	+	+	down
463	Q86V81|THOC4_HUMAN	R.VNR(+28.03)GGGPIR.N	+	+	+	+	+	+	down
463	Q86V81|THOC4_HUMAN	R.AGSQGGR(+28.03)GGGAQAAAR.V	+	+	+	+	+	+	down
185	Q8NC51|PAIRB_HUMAN	M.GR(+28.03)GDGFDSR.G	-	+	-	+	+	+	down
185	Q8NC51|PAIRB_HUMAN	M.GR(+28.03)GDGFDSR(+28.03)GK.R	+	+	+	+	+	+	down
4976	Q8WW36|ZCH13_HUMAN	R.GSQC(+57.02)GSTTLSYTC(+57.02)YC(+57.02)C(+57.02)GESGR(+14.02)NA.K	+	+	+	+	+	+	down
153	Q92804|RBP56_HUMAN	R.GGGYGGDR(+28.03)GGYGGK.M	+	+	+	+	+	+	down
153	Q92804|RBP56_HUMAN	R.GYGGSQGGGR(+28.03)GR(+14.02).G	-	+	+	+	+	+	down
549	Q9NVI1|FANCI_HUMAN	K.ETGHVSGPDGQNPEK(+28.03).I	+	+	+	+	+	+	down
137	Q9UKV3|ACINU_HUMAN	K.QPSLEQK(+28.03)EGR.R	+	+	+	+	+	+	down
448	Q9UN86|G3BP2_HUMAN	R.GPPPR(+28.03)GGMAQK.L	-	+	+	+	+	+	down
9923	Q9Y5J6|T10B_HUMAN	MER(+14.02)QQQQQQQLR.N	+	+	+	+	+	+	down

## Sheet: Sheet3-unreported
sheet 3. Protein methylation sites that are induced upon IR in at least one experiment, and are not listed at http://www.phosphosite.org.
Protein Accession	Peptide	Avg. ppm	PTM
O14910|LIN7A_HUMAN	K.AVELLK(+14.02)AAK.D	0.4	Methylation(KR)
O75122|CLAP2_HUMAN	K.K(+28.03)DDGDSM(+15.99).C	0.9	dimethyl_KR; Oxidation (M)
O75934|SPF27_HUMAN	R.KHIQDLNWQR(+28.03)K.N	0.3	dimethyl_KR
O95817|BAG3_HUMAN	P.PK(+14.02)PGEAEAPPK.H	4.2	Methylation(KR)
P02768|ALBU_HUMAN	K.AEFAEVSK(+42.05).L	0.8	trimethyl_K
P09874|PARP1_HUMAN	K.LGGK(+14.02)LTGTANK.A	0.9	Methylation(KR)
P09972|ALDOC_HUMAN	K.VDK(+42.05)GVVPLAGTDGETTTQGLDGLSER.C	4.4	trimethyl_K
P0CG41|CTGE8_HUMAN	R.IEEEEK(+14.02)LSR.V	0.8	Methylation(KR)
P25398|RS12_HUMAN	K.LVEALC(+57.02)AEHQINLIK(+42.05)VDDNKK.L	0.1	Carbamidomethylation; trimethyl_K			#VALUE!
P43034|LIS1_HUMAN	K.K(+14.02)EAELDVNEELDKK.Y	0.5	Methylation(KR)
P53985|MOT1_HUMAN	K.DTDGGPK(+14.02)EEESPV	2.2	Methylation(KR)
P54886|P5CS_HUMAN	S.EASVDK(+42.05)VTR.L	1.4	trimethyl_K
P62136|PP1A_HUMAN	R.R(+28.03)IM(+15.99)RPTDVPDQGLLC(+57.02)DLLWSDPDK.D	0.6	dimethyl_KR; Oxidation (M); Carbamidomethylation
P62684|GA113_HUMAN	K.VPAGSDVISEYVKAC(+57.02)DGM(+15.99)GGAMHK(+28.03)AMLMAQAITGVVLGGQVR(+28.03).T	1.6	Carbamidomethylation; Oxidation (M); dimethyl_KR
P62847|RS24_HUMAN	K.K(+42.05)NEPKHR.L	4.6	trimethyl_K
Q00341|VIGLN_HUMAN	R.GPSSDVEK(+42.05)AK.K	1	trimethyl_K
Q01650|LAT1_HUMAN	MAGAGPKRR(+14.02).A	2.7	Methylation(KR)
Q03701|CEBPZ_HUMAN	K.NR(+14.02)PEPHSDENGSTTPK.V	0.5	Methylation(KR)
Q05639|EF1A2_HUMAN	K.SGDAAIVEMVPGK(+14.02)PM(+15.99)C(+57.02)VESFSQYPPLGR.F	1.9	Methylation(KR); Oxidation (M); Carbamidomethylation
Q06587|RING1_HUMAN	K.VSR(+14.02)PLELC(+57.02)YAPTKDPK	0.8	Methylation(KR); Carbamidomethylation
Q08378|GOGA3_HUMAN	R.AQLQLLQK(+14.02).Q	2.8	Methylation(KR)
Q14157|UBP2L_HUMAN	K.SGGPSGR(+28.03)GTER(+28.03)GR.R	0.3	dimethyl_KR
Q14204|DYHC1_HUMAN	K.R(+28.03)TPVIDADKPVSSQLR.V	3	dimethyl_KR
Q14240|IF4A2_HUMAN	R.NEMQK(+28.03)LQAEAPHIVVGTPGR(+14.02).V	1.9	dimethyl_KR; Methylation(KR)
Q14247|SRC8_HUMAN	K.LEEQAR(+28.03)AK.T	4.6	dimethyl_KR
Q14966|ZN638_HUMAN	K.ASVAK(+28.03)VNK.S	0.5	dimethyl_KR
Q14974|IMB1_HUMAN	D.K(+42.05)ESER(+28.03)HFIM(+15.99)QVVC(+57.02)EATQC(+57.02)PDTR.V	0.9	trimethyl_K; dimethyl_KR; Oxidation (M); Carbamidomethylation
Q15365|PCBP1_HUMAN	K.LEEDINSSM(+15.99)TNSTAASR(+14.02)PPVTLR.L	2	Oxidation (M); Methylation(KR)
Q15424|SAFB1_HUMAN	K.R(+14.02)SVVSFDKVKEPR.K	1	Methylation(KR)
Q6NTE8|MRNIP_HUMAN	K.QSFLQAYGEGSGADC(+57.02)RRHVQK(+42.05)LNLLQGQVSELPLR(+28.03).S	3.3	Carbamidomethylation; trimethyl_K; dimethyl_KR
Q6PI48|SYDM_HUMAN	I.K(+28.03)NFVK.K	1.7	dimethyl_KR
Q7Z6E9|RBBP6_HUMAN	K.HVLEAR(+28.03)NNK.E	0.7	dimethyl_KR
Q86TI2|DPP9_HUMAN	A.LLLLSWK(+28.03).Q	0.9	dimethyl_KR
Q8IYD1|ERF3B_HUMAN	R.EPLSSAFSR(+14.02)K.L	0.4	Methylation(KR)
Q8WW36|ZCH13_HUMAN	R.GSQC(+57.02)GSTTLSYTC(+57.02)YC(+57.02)C(+57.02)GESGR(+14.02)NA.K	1.2	Carbamidomethylation; Methylation(KR)
Q92804|RBP56_HUMAN	R.NSC(+57.02)NQC(+57.02)NEPRPEDSRPSGGDFR(+28.03)GR(+28.03)GY.G	3.4	Carbamidomethylation; dimethyl_KR
Q92878|RAD50_HUMAN	K.FHSMK(+42.05)M(+15.99)EEINK.I	4.5	trimethyl_K; Oxidation (M)
Q92922|SMRC1_HUMAN	K.YK(+28.03)NEQGWRR.F	0.6	dimethyl_KR
Q93009|UBP7_HUMAN	R.QEAHLYM(+15.99)QVQIVAEDQFC(+57.02)GHQGNDMYDEEK(+42.05).V	3.3	Oxidation (M); Carbamidomethylation; trimethyl_K
Q96KR1|ZFR_HUMAN	R.ALK(+28.03)GVLR.V	0.7	dimethyl_KR
Q9NVI1|FANCI_HUMAN	K.ETGHVSGPDGQNPEK(+28.03).I	0.8	dimethyl_KR
Q9NW82|WDR70_HUMAN	K.SHKPEPPVAGPGR(+28.03)GGR.V	1.6	dimethyl_KR
Q9P2I0|CPSF2_HUMAN	F.K(+28.03)QVLLR.E	0.7	dimethyl_KR
Q9UKV3|ACINU_HUMAN	K.QPSLEQK(+28.03)EGR.R	1.3	dimethyl_KR
Q9ULT8|HECD1_HUMAN	R.K(+28.03)LGPDSSVR.T	0.5	dimethyl_KR
Q9Y5J6|T10B_HUMAN	MER(+14.02)QQQQQQQLR.N	0.8	Methylation(KR)
O43252|PAPS1_HUMAN	A.TPLNGFM(+15.99)R(+14.02).E	1.1	Oxidation (M); Methylation(KR)

## Sheet: Sheet4-DDR proteins
sheet 4. Proteins with changed methylations upon IR treatment, which have been demonstrated to function in DDR.
Protein Accession	Peptide	Avg. ppm	Start	End	PTM
P11142|HSP7C_HUMAN	K.ATVEDEKLQGK(+42.05)INDEDKQK.I	1.9	551	569	trimethyl_K
P11142|HSP7C_HUMAN	K.FELTGIPPAPR(+14.02).G	1.2	459	469	Methylation(KR)
P11142|HSP7C_HUMAN	K.LQGK(+28.03)INDEDKQK.I	2.3	558	569	dimethyl_KR
P11142|HSP7C_HUMAN	K.LQGK(+42.05)INDEDKQK.I	1.6	558	569	trimethyl_K
P11142|HSP7C_HUMAN	K.LQGK(+42.05)INDEDK.Q	2.3	558	567	trimethyl_K
P09874|PARP1_HUMAN	K.LGGK(+14.02)LTGTANK.A	0.9	415	425	Methylation(KR)
P09651|ROA1_HUMAN	R.SGSGNFGGGR(+28.03)GGGFGGNDNFGR(+28.03)GGNFSGR(+28.03)GGF.G	1	197	228	dimethyl_KR
P09651|ROA1_HUMAN	R.SGSGNFGGGR(+28.03)GGGFGGNDNFGR(+28.03)GGNF.S	1.5	197	222	dimethyl_KR
P09651|ROA1_HUMAN	R.GGNFSGR(+28.03)GGFGGSR.G	3.2	219	232	dimethyl_KR
P09651|ROA1_HUMAN	R.SGSGNFGGGR(+28.03)GGGFGGNDNFGR.G	1.4	197	218	dimethyl_KR
P09651|ROA1_HUMAN	R.SGSGNFGGGR(+28.03)GGGFGGNDNFGR(+28.03)GGN.F	1.4	197	221	dimethyl_KR
P09651|ROA1_HUMAN	R.NQGGYGGSSSSSSYGSGR(+14.02)R.F	3.6	353	371	Methylation(KR)
P09651|ROA1_HUMAN	R.SGSGNFGGGR(+14.02)GGGFGGNDNFGR.G	3.8	197	218	Methylation(KR)
P09651|ROA1_HUMAN	N.DNFGR(+28.03)GGNFSGR(+28.03)GGFGGSR.G	2.1	214	232	dimethyl_KR
P09651|ROA1_HUMAN	R.SGSGNFGGGR(+28.03)GGGFGGNDNFGR(+14.02).G	1.5	197	218	dimethyl_KR; Methylation(KR)
P09651|ROA1_HUMAN	R.SGSGNFGGGR(+28.03)GGGFGGNDNFGR(+14.02)GGN.F	1.9	197	221	dimethyl_KR; Methylation(KR)
P09651|ROA1_HUMAN	K.QEM(+15.99)ASASSSQR(+28.03)GR(+14.02).S	5.5	184	196	Oxidation (M); dimethyl_KR; Methylation(KR)
P09651|ROA1_HUMAN	K.QEM(+15.99)ASASSSQR(+28.03)GR.S	0.8	184	196	Oxidation (M); dimethyl_KR
P09651|ROA1_HUMAN	K.QEMASASSSQR(+28.03)GR(+14.02).S	1	184	196	dimethyl_KR; Methylation(KR)
P09651|ROA1_HUMAN	K.QEMASASSSQR(+28.03)GR.S	1.8	184	196	dimethyl_KR
Q04637|IF4G1_HUMAN	S.R(+28.03)AQPPSSAASR.V	0.7	55	65	dimethyl_KR
P23246|SFPQ_HUMAN	R.R(+28.03)GGGGGR(+28.03)GGLHDFR.S	6.4	19	32	dimethyl_KR
P23246|SFPQ_HUMAN	R.SR(+28.03)GGGGGGFHR.R	1	8	18	dimethyl_KR
Q08211|DHX9_HUMAN	R.R(+28.03)GGSSYSGGGYGGGYSSGGYGSGGYGGSAN.S	2.2	1175	1204	dimethyl_KR
Q08211|DHX9_HUMAN	R.R(+28.03)GGSSYSGGGYGGGY.S	1.2	1175	1189	dimethyl_KR
Q08211|DHX9_HUMAN	R.YGDGPR(+14.02)PPK.M	1.1	1155	1163	Methylation(KR)
P14618|KPYM_HUMAN	M.SK(+42.05)PHSEAGTAFIQTQQLHAAMADTFLEH.M	1.9	2	29	trimethyl_K
P11940|PABP1_HUMAN	R.VANTSTQTMGPR(+28.03)PAAAAAAATPAVR.T	1.3	482	506	dimethyl_KR
P11940|PABP1_HUMAN	N.TSTQTMGPR(+28.03)PAAAAAAATPAVR.T	3.8	485	506	dimethyl_KR
P11940|PABP1_HUMAN	R.VANTSTQTM(+15.99)GPR(+28.03)PAAAAAAATPAVR.T	0.8	482	506	Oxidation (M); dimethyl_KR
Q92804|RBP56_HUMAN	R.SR(+28.03)GGYGGDR(+28.03)GGGSGYGGDR.S	1.7	527	545	dimethyl_KR
Q92804|RBP56_HUMAN	R.NSC(+57.02)NQC(+57.02)NEPRPEDSRPSGGDFR(+28.03)GR(+28.03)GY.G	3.4	374	399	Carbamidomethylation; dimethyl_KR
Q92804|RBP56_HUMAN	Y.GGDR(+28.03)GGYGGDR(+28.03)GGYGGDR.G	6.2	495	512	dimethyl_KR
Q92804|RBP56_HUMAN	R.GYGGSQGGGR(+28.03)GR(+28.03)GGYDK.D	1.9	176	192	dimethyl_KR
Q92804|RBP56_HUMAN	R.GPMTGSSGGDR(+28.03)GGFK.N	1.2	196	210	dimethyl_KR
Q92804|RBP56_HUMAN	R.SGGGYGGDR(+28.03)GGGYGGDR(+28.03)GGYGGK.M	2.5	554	576	dimethyl_KR
Q92804|RBP56_HUMAN	S.GGGYGGDR(+28.03)GGGYGGDR.G	1.8	452	467	dimethyl_KR
Q92804|RBP56_HUMAN	R.SGGGYGGDR(+28.03)GGGYGGDR.G	1.1	451	467	dimethyl_KR
Q92804|RBP56_HUMAN	S.GGGYGGDR(+14.02)GGGYGGDR.G	4.7	452	467	Methylation(KR)
Q92804|RBP56_HUMAN	R.SGGGYGGDR(+14.02)GGGYGGDR.G	3.9	451	467	Methylation(KR)
Q92804|RBP56_HUMAN	R.GGGYGGDR(+14.02)GGGYGGDR(+28.03)GGYGGDR.G	3.6	468	490	Methylation(KR); dimethyl_KR
Q92804|RBP56_HUMAN	R.GGGYGGDR(+28.03)GGYGGDR.G	1.3	476	490	dimethyl_KR
Q92804|RBP56_HUMAN	R.SGGGYGGDR(+14.02)GGGYGGDR(+28.03)GGYGGK.M	2.5	554	576	Methylation(KR); dimethyl_KR
Q92804|RBP56_HUMAN	R.NSC(+57.02)NQC(+57.02)NEPRPEDSRPSGGDFR(+28.03)GR(+14.02).G	2.6	374	397	Carbamidomethylation; dimethyl_KR; Methylation(KR)
Q92804|RBP56_HUMAN	R.NSC(+57.02)NQC(+57.02)NEPRPEDSRPSGGDFR(+28.03)GR.G	1.3	374	397	Carbamidomethylation; dimethyl_KR
Q92804|RBP56_HUMAN	R.SGGGYGGDR(+14.02)GGGYGGDR(+28.03)GGGYGGDR.G	0.9	451	475	Methylation(KR); dimethyl_KR
Q92804|RBP56_HUMAN	R.NSC(+57.02)NQC(+57.02)NEPRPEDSRPSGGDFRGR(+28.03).G	1.6	374	397	Carbamidomethylation; dimethyl_KR
Q92804|RBP56_HUMAN	R.GGGYGGDR(+28.03)GGYGGK.M	1.2	563	576	dimethyl_KR
Q92804|RBP56_HUMAN	R.GYGGSQGGGR(+28.03)GR(+14.02).G	4.7	176	187	dimethyl_KR; Methylation(KR)
P31943|HNRH1_HUMAN	N.SIGR(+28.03)GAGFER.M	2.3	221	230	dimethyl_KR
P31943|HNRH1_HUMAN	Y.NSIGR(+28.03)GAGFER.M	1.6	220	230	dimethyl_KR
P31943|HNRH1_HUMAN	R.DLNYC(+57.02)FSGM(+15.99)SDHR.Y	1.1	263	275	Carbamidomethylation; Oxidation (M)
Q9ULT8|HECD1_HUMAN	R.K(+28.03)LGPDSSVR.T	0.5	1463	1471	dimethyl_KR
P61978|HNRPK_HUMAN	R.GPPPPPPGR(+28.03)GGR(+28.03)GGSR.A	1.6	288	303	dimethyl_KR
Q9NVI1|FANCI_HUMAN	K.ETGHVSGPDGQNPEK(+28.03).I	0.8	855	869	dimethyl_KR
P38159|RBMX_HUMAN	R.DSYSSSSR(+28.03)GAPR(+28.03)GGGR(+28.03)GGSR.S	2.3	362	381	dimethyl_KR
P38159|RBMX_HUMAN	R.GLR(+28.03)GGR(+28.03)GGSGGTR.G	0.7	108	120	dimethyl_KR
P35637|FUS_HUMAN	R.R(+28.03)GGR(+28.03)GGYDR(+28.03)GGY.R	2.6	473	484	dimethyl_KR
P35637|FUS_HUMAN	M.GR(+28.03)GGYGGGGSGGGGR(+28.03)GGFPSGGGGGGGQQR.A	1.8	393	422	dimethyl_KR
P35637|FUS_HUMAN	Y.GGGGSGGGGR(+28.03)GGFPSGGGGGGGQQR.A	2.2	398	422	dimethyl_KR
P35637|FUS_HUMAN	R.GGYGGGGSGGGGR(+28.03)GGFPSGGGGGGGQQR.A	1.5	395	422	dimethyl_KR
P35637|FUS_HUMAN	R.GGR(+28.03)GR(+28.03)GGSGGGGGGGGGGYNR.S	0.6	214	234	dimethyl_KR
P35637|FUS_HUMAN	R.GGR(+28.03)GR(+28.03)GGSGGGGGGGGGGY.N	2.6	214	232	dimethyl_KR
P84243|H33_HUMAN	R.EIAQDFK(+14.02)TDLR.F	3	74	84	Methylation(KR)
P84243|H33_HUMAN	R.EIAQDFK(+28.03)TDLR.F	6	74	84	dimethyl_KR
P84243|H33_HUMAN	R.K(+42.05)SAPSTGGVK(+28.03)KPH.R	1.7	28	40	trimethyl_K; dimethyl_KR
P84243|H33_HUMAN	R.K(+42.05)SAPSTGGVK(+14.02).K	0.3	28	37	trimethyl_K; Methylation(KR)
P84243|H33_HUMAN	K.SAPSTGGVK(+14.02)KPH.R	3.1	29	40	Methylation(KR)
P84243|H33_HUMAN	R.K(+42.05)SAPSTGGVK.K	0.4	28	37	trimethyl_K
P84243|H33_HUMAN	K.SAPSTGGVK(+42.05)KPH.R	2.4	29	40	trimethyl_K
Q14103|HNRPD_HUMAN	K.EQYQQQQQWGSR(+28.03)GGF.A	0.9	261	275	dimethyl_KR
Q14103|HNRPD_HUMAN	K.EQYQQQQQWGSR(+28.03)GGFAGR(+28.03).A	1.9	261	278	dimethyl_KR
Q14103|HNRPD_HUMAN	K.EQYQQQQQWGSR(+28.03)GGFAGR.A	2.5	261	278	dimethyl_KR
Q14103|HNRPD_HUMAN	K.EQYQQQQQWGSR(+28.03)GGFAGR(+14.02).A	1.3	261	278	dimethyl_KR; Methylation(KR)
Q14103|HNRPD_HUMAN	R.R(+28.03)GGHQNSYKPY	1.2	345	355	dimethyl_KR
Q86V81|THOC4_HUMAN	R.PAIAR(+28.03)GAAGGGGR.N	0.8	59	71	dimethyl_KR
Q86V81|THOC4_HUMAN	R.NRPAIAR(+28.03)GAAGGGGR(+14.02).N	0.3	57	71	dimethyl_KR; Methylation(KR)
Q86V81|THOC4_HUMAN	R.NRPAIAR(+28.03)GAAGGGGR.N	4.6	57	71	dimethyl_KR
Q86V81|THOC4_HUMAN	R.RPAQSVNR(+28.03)GGM.T	2.2	190	200	dimethyl_KR
Q86V81|THOC4_HUMAN	R.NR(+28.03)GAGGFGGGGGTR(+14.02).R	3	203	216	dimethyl_KR; Methylation(KR)
Q86V81|THOC4_HUMAN	R.NR(+28.03)GAGGFGGGGGTR.R	5.2	203	216	dimethyl_KR
Q86V81|THOC4_HUMAN	R.VNR(+28.03)GGGPIR.N	0.7	48	56	dimethyl_KR
Q86V81|THOC4_HUMAN	R.AGSQGGR(+28.03)GGGAQAAAR.V	1.3	32	47	dimethyl_KR
P05141|ADT2_HUMAN	K.QYK(+42.05)GIIDC(+57.02)VVR.I	0.6	50	60	trimethyl_K; Carbamidomethylation
Q93009|UBP7_HUMAN	R.QEAHLYM(+15.99)QVQIVAEDQFC(+57.02)GHQGNDMYDEEK(+42.05).V	3.3	559	588	Oxidation (M); Carbamidomethylation; trimethyl_K
Q9H0D6|XRN2_HUMAN	L.LR(+28.03)GQAQIPK.L	0.5	850	858	dimethyl_KR
O95817|BAG3_HUMAN	P.PK(+14.02)PGEAEAPPK.H	4.2	408	418	Methylation(KR)
P33240|CSTF2_HUMAN	R.GPVPGPR(+28.03)GPIPSGMQGPSPINMGAVVPQGSR.Q	3.3	469	499	dimethyl_KR
Q13151|ROA0_HUMAN	R.SNSGPYR(+28.03)GGYGGGGGYGGSSF	1	285	305	dimethyl_KR
Q92878|RAD50_HUMAN	K.FHSMK(+42.05)M(+15.99)EEINK.I	4.5	1135	1145	trimethyl_K; Oxidation (M)
P31942|HNRH3_HUMAN	Y.YGAGR(+28.03)GSMYDR.M	5.6	125	135	dimethyl_KR
P98179|RBM3_HUMAN	R.SYSR(+28.03)GGGDQGYGSGR.Y	1	102	116	dimethyl_KR
P98179|RBM3_HUMAN	R.GTR(+28.03)GGGFGAH.G	1.4	88	97	dimethyl_KR
P98179|RBM3_HUMAN	Y.SR(+28.03)GGGDQGYGSGR.Y	0.4	104	116	dimethyl_KR
P14678|RSMB_HUMAN	R.AAGR(+28.03)GIPAGVPMPQAPAGLAGPVR.G	1.7	109	132	dimethyl_KR
P17655|CAN2_HUMAN	R.EAAEGLGSHDR(+14.02).A	0.9	13	23	Methylation(KR)
O43252|PAPS1_HUMAN	A.TPLNGFM(+15.99)R(+14.02).E	1.1	276	283	Oxidation (M); Methylation(KR)
Q9P2B2|FPRP_HUMAN	K.AVEVATVVIQPSVLR(+14.02).A	0.6	266	280	Methylation(KR)
O75934|SPF27_HUMAN	R.KHIQDLNWQR(+28.03)K.N	0.3	158	168	dimethyl_KR
P38432|COIL_HUMAN	R.SGSNGGGQAPGASPSVSLPASLGR(+28.03)GWGR.E	4.2	370	397	dimethyl_KR
Q9NW82|WDR70_HUMAN	K.SHKPEPPVAGPGR(+28.03)GGR.V	1.6	561	576	dimethyl_KR
Q14011|CIRBP_HUMAN	F.SR(+28.03)GGGDR(+14.02)GYGGNR.F	0.6	115	127	dimethyl_KR; Methylation(KR)
Q14011|CIRBP_HUMAN	F.SR(+28.03)GGGDR(+28.03)GYGGNR.F	4.2	115	127	dimethyl_KR
Q6NTE8|MRNIP_HUMAN	K.QSFLQAYGEGSGADC(+57.02)RRHVQK(+42.05)LNLLQGQVSELPLR(+28.03).S	3.3	38	72	Carbamidomethylation; trimethyl_K; dimethyl_KR

## Sheet: Sheet5-volcano
sheet 5. Detailed information for quantitative methylated peptidomics analysis of cellular response to IR-induced DNA damage. The sheet corresponds to Figure 2D.
Protein Accession	peptides	log2(Fold Change)	P-value	ratio (IR/no IR)
Q06587|RING1_HUMAN	VSR(+14.02)PLELC(+57.02)YAPTKDPK	5.99124	0.0374099	up
P09874|PARP1_HUMAN	LGGK(+14.02)LTGTANK	4.40748	0.0035752	up
Q13310|PABP4_HUMAN	YASSVR(+28.03)SPHPAIQPLQAPQPAVHVQGQEPLTASMLAAAPPQEQK	3.93089	0.0335025	up
Q8IYD1|ERF3B_HUMAN	EPLSSAFSR(+14.02)K	3.61092	0.00410197	up
Q05639|EF1A2_HUMAN	SGDAAIVEMVPGK(+14.02)PM(+15.99)C(+57.02)VESFSQYPPLGR	3.47711	0.0077387	up
Q9H0D6|XRN2_HUMAN	LR(+28.03)GQAQIPK	3.3723	0.0484837	up
P13639|EF2_HUMAN	LVEGLK(+42.05)R	3.34389	0.0396645	up
P05141|ADT2_HUMAN	QYK(+42.05)GIIDC(+57.02)VVR	3.32381	0.0058354	up
O14910|LIN7A_HUMAN	AVELLK(+14.02)AAK	3.19422	0.0252084	up
P84243|H33_HUMAN	EIAQDFK(+14.02)TDLR	3.17678	0.000894788	up
Q14204|DYHC1_HUMAN	R(+28.03)TPVIDADKPVSSQLR	3.07666	0.00569516	up
P0CG41|CTGE8_HUMAN	IEEEEK(+14.02)LSR	2.94024	0.000585575	up
O95817|BAG3_HUMAN	PK(+14.02)PGEAEAPPK	2.79729	0.0125328	up
O75306|NDUS2_HUMAN	IGLLHR(+28.03)GTEK	2.46678	0.0478774	up
O43252|PAPS1_HUMAN	TPLNGFM(+15.99)R(+14.02)	2.44513	0.00602997	up
P33240|CSTF2_HUMAN	GPVPGPR(+28.03)GPIPSGMQGPSPINMGAVVPQGSR	2.43558	0.0155783	up
P53985|MOT1_HUMAN	DTDGGPK(+14.02)EEESPV	2.12877	0.00408762	up
P62684|GA113_HUMAN	VPAGSDVISEYVKAC(+57.02)DGM(+15.99)GGAMHK(+28.03)AMLMAQAITGVVLGGQVR(+28.03)	2.04923	0.0467217	up
Q6NTE8|MRNIP_HUMAN	QSFLQAYGEGSGADC(+57.02)RRHVQK(+42.05)LNLLQGQVSELPLR(+28.03)	1.99895	0.0279158	up
Q15056|IF4H_HUMAN	DDFLGGR(+28.03)GGSR	1.97968	0.0498904	up
Q13151|ROA0_HUMAN	SNSGPYR(+28.03)GGYGGGGGYGGSSF	1.90487	0.0141075	up
P38432|COIL_HUMAN	SGSNGGGQAPGASPSVSLPASLGR(+28.03)GWGR	1.80747	0.00482589	up
P09972|ALDOC_HUMAN	VDK(+42.05)GVVPLAGTDGETTTQGLDGLSER	1.80511	0.0192494	up
Q71DI3|H32_HUMAN	EIAQDFK(+28.03)TDLR	1.76151	0.0088351	up
P0DMV9|HS71B_HUMAN	FELSGIPPAPR(+14.02)	1.74018	0.0376347	up
P31943|HNRH1_HUMAN	NSIGR(+28.03)GAGFER	1.708	0.0313652	up
P62847|RS24_HUMAN	K(+42.05)NEPKHR	1.61566	0.0367312	up
P11142|HSP7C_HUMAN	FELTGIPPAPR(+14.02)	1.55135	0.0260386	up
P09651|ROA1_HUMAN	SGSGNFGGGR(+28.03)GGGFGGNDNFGR(+28.03)GGNF	1.37924	0.0484001	up
P22061|PIMT_HUMAN	ELVDDSVNNVR(+14.02)	1.36488	0.00132949	up
Q08211|DHX9_HUMAN	R(+28.03)GGSSYSGGGYGGGYSSGGYGSGGYGGSAN	1.25968	0.000513621	up
Q92804|RBP56_HUMAN	SR(+28.03)GGYGGDR(+28.03)GGGSGYGGDR	1.19704	0.0308021	up
Q8WW36|ZCH13_HUMAN	GSQC(+57.02)GSTTLSYTC(+57.02)YC(+57.02)C(+57.02)GESGR(+14.02)NA	-1.0575	0.0159273	down
O75934|SPF27_HUMAN	KHIQDLNWQR(+28.03)K	-1.18079	0.0449604	down
P31942|HNRH3_HUMAN	YGAGR(+28.03)GSMYDR	-1.19906	0.0457143	down
Q92804|RBP56_HUMAN	GGGYGGDR(+28.03)GGYGGK	-1.59151	0.0217591	down
Q86V81|THOC4_HUMAN	NR(+28.03)GAGGFGGGGGTR	-1.78328	0.0326398	down
P11142|HSP7C_HUMAN	LQGK(+42.05)INDEDKQK	-2.14959	0.0262165	down
P09651|ROA1_HUMAN	QEMASASSSQR(+28.03)GR	-2.22277	0.0305341	down
P22087|FBRL_HUMAN	GGGGGGGGGGGGGR(+28.03)GGGGFHSGGN	-2.34295	0.0480128	down
Q92804|RBP56_HUMAN	GYGGSQGGGR(+28.03)GR(+14.02)	-2.56574	0.0114973	down
P23246|SFPQ_HUMAN	SR(+28.03)GGGGGGFHR	-2.70139	0.0346302	down
Q86V81|THOC4_HUMAN	AGSQGGR(+28.03)GGGAQAAAR	-2.72709	0.0145295	down
	SGSGNFGGGR(+28.03)GGGFGGNDNFGR(+28.03)GGNFSGR(+28.03)GGF	6.59077	0.130282	not significant
	HVMTNLGEK(+42.05)LTDEEVDEMIR	5.71746	0.245165	not significant
	ASVAK(+28.03)VNK	4.51131	0.149989	not significant
	ALK(+28.03)GVLR	4.48927	0.0806414	not significant
	K(+42.05)ESER(+28.03)HFIM(+15.99)QVVC(+57.02)EATQC(+57.02)PDTR	4.34829	0.140512	not significant
	AVEVATVVIQPSVLR(+14.02)	4.27466	0.142479	not significant
	AEFAEVSK(+42.05)	4.25474	0.0983605	not significant
	K(+28.03)QVLLR	4.24298	0.0619802	not significant
	SK(+42.05)PHSEAGTAFIQTQQLHAAMADTFLEH	4.2058	0.164872	not significant
	LLLLSWK(+28.03)	4.16619	0.113473	not significant
	LVEALC(+57.02)AEHQINLIK(+42.05)VDDNKK	4.05361	0.0788644	not significant
	NEMQK(+28.03)LQAEAPHIVVGTPGR(+14.02)	3.98309	0.0801775	not significant
	R(+28.03)IM(+15.99)RPTDVPDQGLLC(+57.02)DLLWSDPDK	3.80873	0.0768092	not significant
	GSFK(+28.03)YAW	3.31235	0.144684	not significant
	QTALVELVK(+14.02)	3.20425	0.179652	not significant
	SIGR(+28.03)GAGFER	2.94642	0.0708529	not significant
	AAGR(+28.03)GIPAGVPMPQAPAGLAGPVR	2.38113	0.0651665	not significant
	GEGGEFSVDRPIIDR(+28.03)PIR(+28.03)GR	2.36777	0.0897375	not significant
	R(+28.03)GGR(+28.03)GGYDR(+28.03)GGY	2.35654	0.206298	not significant
	LVNEVTEFAK(+14.02)	2.29621	0.161791	not significant
	R(+14.02)LSSLPR	2.26022	0.11011	not significant
	APVPVR(+28.03)GGPK	2.15293	0.101502	not significant
	YK(+28.03)NEQGWRR	2.03929	0.0950245	not significant
	ATVEDEKLQGK(+42.05)INDEDKQK	1.93217	0.501289	not significant
	SHKPEPPVAGPGR(+28.03)GGR	1.82391	0.123733	not significant
	K(+28.03)LGPDSSVR	1.79434	0.0948558	not significant
	AQLQLLQK(+14.02)	1.76027	0.0535112	not significant
	K(+28.03)NFVK	1.75256	0.152364	not significant
	EQYQQQQQWGSR(+28.03)GGF	1.55722	0.0826121	not significant
	R(+28.03)GGGGGR(+28.03)GGLHDFR	1.4935	0.198445	not significant
	ANQVNGNAVQLK(+42.05)EEEEPMDTSSVTHTEHYK	1.46291	0.0708653	not significant
	LEEDINSSM(+15.99)TNSTAASR(+14.02)PPVTLR	1.42192	0.160462	not significant
	R(+14.02)SVVSFDKVKEPR	1.41675	0.166397	not significant
	FR(+28.03)ADNLNK	1.39462	0.150134	not significant
	GVPPPPTVR(+28.03)GAPAPR(+28.03)AR	1.31783	0.245989	not significant
	LEEQAR(+28.03)AK	1.28313	0.105161	not significant
	QEAHLYM(+15.99)QVQIVAEDQFC(+57.02)GHQGNDMYDEEK(+42.05)	1.24372	0.168751	not significant
	FHSMK(+42.05)M(+15.99)EEINK	1.21576	0.119728	not significant
	SIYHVR(+14.02)NIEVYK	1.17476	0.15535	not significant
	GPPPPPPGR(+28.03)GGR(+28.03)GGSR	1.15562	0.426219	not significant
	TGSETPQAPMSGVGPVSGGPGGFGR(+14.02)GSQGGNFEGPNKR	1.14901	0.426665	not significant
	GMPPPLR(+28.03)GGPGGPGGPGGPMGR	1.14066	0.240136	not significant
	GYGGSQGGGR(+28.03)GR(+28.03)GGYDK	1.13174	0.345926	not significant
	GGR(+28.03)GGR(+28.03)GGFGGGR(+28.03)	1.0932	0.253262	not significant
	K(+14.02)EAELDVNEELDKK	1.04524	0.0752192	not significant
	DSYSSSSR(+28.03)GAPR(+28.03)GGGR(+28.03)GGSR	1.01953	0.263744	not significant
	STNVTVAAAR(+28.03)GIK	1.01934	0.368735	not significant
	EASVDK(+42.05)VTR	1.00107	0.0521381	not significant
	NSC(+57.02)NQC(+57.02)NEPRPEDSRPSGGDFR(+28.03)GR(+28.03)GY	0.952898	0.337517	not significant
	R(+14.02)VSSGYVPPPVATPFSSK(+28.03)	0.884048	0.123376	not significant
	LPSVLPDSAGK(+28.03)GSEYLLEQSSLAC(+57.02)NAEC(+57.02)VM(+15.99)LQNVSKESFER	0.876503	0.257112	not significant
	GGNFSGR(+28.03)GGFGGSR	0.862342	0.0188983	not significant
	MDSTEPPYSQK(+14.02)R	0.825364	0.0257306	not significant
	R(+28.03)GGPGGPPGPLMEQMGGR	0.811434	0.0977524	not significant
	FGGGGGNFGR(+28.03)GGNFGGR(+28.03)GGYGGGGGGSR	0.781568	0.27294	not significant
	TGSETPQAPMSGVGPVSGGPGGFGR(+14.02)	0.770335	0.375314	not significant
	LGSGR(+28.03)GTGQMEGR	0.733607	0.176178	not significant
	DNFGR(+28.03)GGNFSGR(+28.03)GGFGGSR	0.708876	0.338543	not significant
	VEPGSLESSPGLGR(+28.03)GR	0.696147	0.0332127	not significant
	GGDR(+28.03)GGYGGDR(+28.03)GGYGGDR	0.66955	0.358259	not significant
	R(+28.03)GGSSYSGGGYGGGY	0.665613	0.208113	not significant
	SYR(+28.03)GGGGGGGGWR	0.66201	0.248168	not significant
	ASR(+28.03)GGGNHQNNYQPY	0.65521	0.289238	not significant
	STVDAPTAAGR(+28.03)GR(+28.03)GR(+28.03)GR	0.65125	0.513392	not significant
	GR(+28.03)GNYSGNNNNNSNNDFQK	0.647127	0.310234	not significant
	EC(+57.02)PTGGGR(+28.03)GR(+28.03)GMR	0.623487	0.296092	not significant
	HGEVC(+57.02)PAGWKPGSDTIK(+42.05)PNVDDSK(+28.03)	0.622604	0.332071	not significant
	KDENK(+14.02)VDGMNAPK	0.594434	0.269862	not significant
	YK(+28.03)SKRQTSGGPVDASSEYQQELER	0.584097	0.393651	not significant
	GR(+28.03)GGYGGGGSGGGGR(+28.03)GGFPSGGGGGGGQQR	0.565135	0.507691	not significant
	GPMTGSSGGDR(+28.03)GGFK	0.545326	0.374382	not significant
	EQYQQQQQWGSR(+28.03)GGFAGR	0.542439	0.412683	not significant
	R(+28.03)GNMPQR(+28.03)GGGGGGSGGIGYPYPR	0.537154	0.531072	not significant
	GGFGR(+28.03)GR(+28.03)GQPPQ	0.530009	0.317249	not significant
	KEEDR(+14.02)PPLR	0.522316	0.542047	not significant
	KAYEPK(+42.05)LTPEEMMDSSTFK	0.520659	0.483898	not significant
	NRPAIAR(+28.03)GAAGGGGR(+14.02)	0.512359	0.451666	not significant
	MR(+28.03)APGPIHYPSQDPQR	0.466255	0.594487	not significant
	GSYGGGDGGYNGFGGDGGNYGGGPGYSSR(+28.03)GGY	0.456204	0.442742	not significant
	GGNFGGR(+28.03)GGYGGGGGGSR	0.417853	0.442185	not significant
	LGGK(+42.05)LSSEDKETM(+15.99)EK	0.406687	0.671839	not significant
	DDFLGGR(+28.03)GGSRPGDR	0.372126	0.693895	not significant
	KEADSVYGEWVPVEK(+42.05)NGEENK	0.368591	0.572229	not significant
	TSQVGAASAPAK(+42.05)ESPRK(+42.05)	0.356563	0.754136	not significant
	SGGGYGGDR(+28.03)GGGYGGDR(+28.03)GGYGGK	0.34459	0.573432	not significant
	SWEGSPGEQPR(+28.03)GGGAGGR(+28.03)GR	0.311131	0.667678	not significant
	EQYQQQQQWGSR(+28.03)GGFAGR(+14.02)	0.305353	0.700932	not significant
	GGGYGGDR(+28.03)GGGYGGDR	0.298932	0.513809	not significant
	SGGGYGGDR(+28.03)GGGYGGDR	0.276913	0.619447	not significant
	VR(+28.03)PGGMPGLGGPGPGPGGPEDR	0.274903	0.622112	not significant
	QEMQSAGSQR(+28.03)GR(+28.03)GGGSGNFMGR(+28.03)GGNFGGGGGN	0.2719	0.71849	not significant
	NSC(+57.02)NQC(+57.02)NEPRPEDSRPSGGDFR(+28.03)GR	0.264972	0.684327	not significant
	FR(+14.02)LSTM(+15.99)QDSLSPSPPVSSHPLDGDGHVSLETVSPDK(+28.03)	0.263173	0.696274	not significant
	SPAGSQQQFGYSPGQQQTHPQGSPR(+28.03)TSTPFGSGR	0.257758	0.728983	not significant
	PAIAR(+28.03)GAAGGGGR	0.244971	0.821885	not significant
	SGSGNFGGGR(+28.03)GGGFGGNDNFGR	0.242267	0.733505	not significant
	EQYQQQQQWGSR(+28.03)GGFAGR(+28.03)	0.237293	0.737398	not significant
	QDGPQQQTGGR(+28.03)GGGR(+28.03)GGYEH	0.227268	0.753952	not significant
	NQGGYGGSSSSSSYGSGR(+14.02)R	0.223775	0.657481	not significant
	SGSGNFGGGR(+28.03)GGGFGGNDNFGR(+28.03)GGN	0.216224	0.758769	not significant
	SGSGNFGGGR(+14.02)GGGFGGNDNFGR	0.198959	0.767038	not significant
	LLSKHR(+14.02)AFEDEMSGR	0.198853	0.540937	not significant
	K(+28.03)AAVGVK	0.195573	0.862925	not significant
	HQGVMVGMGQK(+42.05)DSYVGDEAQSK	0.187128	0.827067	not significant
	LGGK(+42.05)LSSEDKETMEK	0.177423	0.712965	not significant
	SGGGYGGDR(+14.02)GGGYGGDR	0.164323	0.777676	not significant
	GGGYGGDR(+14.02)GGGYGGDR	0.160363	0.789141	not significant
	FGGR(+28.03)GGYGGGGGGSR	0.15911	0.753375	not significant
	GNYNESR(+28.03)GGQSNFNR	0.157969	0.767727	not significant
	NRPAIAR(+28.03)GAAGGGGR	0.153439	0.795168	not significant
	SGGGYGGDR(+14.02)GGGYGGDR(+28.03)GGGYGGDR	0.143005	0.837103	not significant
	TGSETPQAPMSGVGPVSGGPGGFGR(+28.03)GSQGGNFEGPNK	0.142049	0.846417	not significant
	PAPAVGEAEDKENQQATSGPNQPSVR(+28.03)R(+28.03)GYR	0.121257	0.869787	not significant
	GGGYGGDR(+14.02)GGGYGGDR(+28.03)GGYGGDR	0.11852	0.854941	not significant
	GGGYGGDR(+28.03)GGYGGDR	0.106397	0.688555	not significant
	LGSGR(+28.03)GTGQM(+15.99)EGR	0.103164	0.926863	not significant
	GGGGNFGPGPGSNFR(+14.02)GGSDGYGSGR	0.100319	0.889765	not significant
	GEENGIDC(+57.02)NQVDKPSDRGK(+28.03)	0.0857906	0.900148	not significant
	SGSGNFGGGR(+28.03)GGGFGGNDNFGR(+14.02)	0.0749007	0.901313	not significant
	IHTGEK(+28.03)PFK	0.0553235	0.944843	not significant
	YILNHLMNPPNGK(+28.03)R(+14.02)C(+57.02)EFVMEVTNK	0.0545067	0.948077	not significant
	QSEVPK(+14.02)PEDGEPPR	0.0507774	0.962696	not significant
	KYFLHDDR(+28.03)DDGVDYWAK	0.0453039	0.945086	not significant
	PSQAAGDNQGDEAK(+28.03)EQTFSGGTSQDTK	0.032297	0.979209	not significant
	THANPR(+28.03)	0.00830207	0.991342	not significant
	EESAK(+14.02)LALPLTVTLR(+28.03)SPTWM(+15.99)RMSQGVC(+57.02)C(+57.02)NLEYHSSGTLC(+57.02)GS	0.00770445	0.991578	not significant
	SGSGNFGGGR(+28.03)GGGFGGNDNFGR(+14.02)GGN	0.00678166	0.992725	not significant
	SGGGYGGDR(+14.02)GGGYGGDR(+28.03)GGYGGK	-0.0169021	0.973535	not significant
	NSC(+57.02)NQC(+57.02)NEPRPEDSRPSGGDFR(+28.03)GR(+14.02)	-0.0303028	0.957608	not significant
	YGDGPR(+14.02)PPK	-0.0505388	0.945294	not significant
	RPAQSVNR(+28.03)GGM	-0.0702795	0.926408	not significant
	QEM(+15.99)QSAGSQR(+28.03)GR(+28.03)GGGSGN	-0.106309	0.858479	not significant
	M(+15.99)DSTEPPYSQK(+28.03)R	-0.124328	0.880524	not significant
	DSRPSQAAGDNQGDEAK(+28.03)	-0.135595	0.701701	not significant
	QSGYGGQTK(+14.02)PIFR	-0.137545	0.703484	not significant
	EVYQQQQYGSGGR(+28.03)GNR	-0.140299	0.603826	not significant
	GR(+28.03)GTPAYPESTFGSR	-0.140472	0.741395	not significant
	TSTQTMGPR(+28.03)PAAAAAAATPAVR	-0.144549	0.858459	not significant
	M(+15.99)DSTEPPYSQK(+14.02)R	-0.15031	0.858557	not significant
	VANTSTQTMGPR(+28.03)PAAAAAAATPAVR	-0.150367	0.333673	not significant
	QEMQSAGSQR(+28.03)GR(+28.03)GGGSGNFMGR(+28.03)GGN	-0.154409	0.84893	not significant
	K(+28.03)ENQGSGVPVSGPNLSTTRPIQQDLGR	-0.173182	0.830767	not significant
	ASNDQR(+28.03)PQEVPAEALAPAPAEVPAPAPAAASASGPAK	-0.18556	0.824842	not significant
	SGPPK(+42.05)C(+57.02)GPGTNSTLTKQIFPWMKESR	-0.187889	0.808904	not significant
	QEM(+15.99)ASASSSQR(+28.03)GR(+14.02)	-0.191561	0.733009	not significant
	SGR(+14.02)GGNFGFGDSR	-0.206221	0.763051	not significant
	GGGGSGGGGR(+28.03)GGFPSGGGGGGGQQR	-0.221831	0.739534	not significant
	MDSTEPPYSQK(+42.05)R	-0.230999	0.750041	not significant
	EVYQQQQYGSGGR(+14.02)GNR	-0.240067	0.472062	not significant
	MDSTEPPYSQK(+28.03)R	-0.254985	0.735946	not significant
	TGSETPQAPMSGVGPVSGGPGGFGR(+14.02)GSQGGNFEGPNK	-0.262103	0.770234	not significant
	SSEAETQQPPAAPPAAPALSAADTK(+42.05)PGTTGSGAGSGGPGGLTSAAPAGGDKK	-0.266333	0.770296	not significant
	SYSR(+28.03)GGGDQGYGSGR	-0.27877	0.506551	not significant
	R(+28.03)GGGGGGSGGIGYPYPR	-0.29714	0.578767	not significant
	KK(+42.05)TLLSESSSQSSK	-0.30878	0.726861	not significant
	GNR(+28.03)GSGGGGGGGGQSQSWN	-0.318897	0.710305	not significant
	DSYSSSSR(+28.03)GAPR(+28.03)GAGPGGSR	-0.336852	0.697032	not significant
	AGAGR(+28.03)GAPEGPGPSGGAQGGSIHSGR	-0.345711	0.616062	not significant
	GPPGGNR(+28.03)GGFQNR(+28.03)GGGSGGGGN	-0.349556	0.670648	not significant
	KPEEGR(+14.02)	-0.362121	0.683294	not significant
	QEMQSAGSQR(+28.03)GR(+28.03)GGGSGN	-0.365047	0.588705	not significant
	K(+28.03)K(+42.05)HPDASVNFSEFSK	-0.365206	0.537392	not significant
	NR(+28.03)GAGGFGGGGGTR(+14.02)	-0.377412	0.521295	not significant
	SSEAETQQPPAAPPAAPALSAADTK(+42.05)PGTTGSGAGSGGPGGLTSAAPAGGDK	-0.386272	0.661694	not significant
	NEQTPSR(+28.03)FHFQGQAPQVMK	-0.386703	0.684496	not significant
	NSC(+57.02)NQC(+57.02)NEPRPEDSRPSGGDFRGR(+28.03)	-0.41927	0.538398	not significant
	SSQSSSQQFSGIGR(+14.02)	-0.46706	0.566061	not significant
	MLK(+42.05)PQPLQQPSQPQQPPPTQQAVAR	-0.470666	0.165637	not significant
	VNVGAGSHPNK(+42.05)VK	-0.472909	0.592508	not significant
	EPK(+14.02)TYTTFKC(+57.02)FSC(+57.02)SKVLK	-0.476186	0.436481	not significant
	NVSVK(+42.05)DVR	-0.476251	0.406037	not significant
	SPAGSQQQFGYSPGQQQTHPQGSPR(+14.02)	-0.481412	0.527008	not significant
	GSYGGGDGGYNGFGGDGGNYGGGPGYSSR(+14.02)	-0.48338	0.499693	not significant
	QEMQSAGSQR(+28.03)GR(+28.03)GGGSGNF	-0.485853	0.359182	not significant
	QEMQSAGSQR(+28.03)GR(+28.03)GGGSGNFM	-0.497293	0.397874	not significant
	PAPAVGEAEDKENQQATSGPNQPSVR(+14.02)	-0.499102	0.320719	not significant
	MPQR(+28.03)GGGGGGSGGIGYPYPR	-0.524462	0.597376	not significant
	M(+15.99)DSTEPPYSQK(+42.05)R	-0.544095	0.566984	not significant
	K(+28.03)AEEDAALQAKK	-0.552981	0.499359	not significant
	NIIHGSDSVESAEK(+42.05)	-0.558067	0.429192	not significant
	R(+28.03)GGHQNNYKPY	-0.570835	0.610684	not significant
	R(+28.03)GGHQNSYKPY	-0.583157	0.563074	not significant
	NVSVK(+28.03)DVR	-0.597307	0.360782	not significant
	LSEAMAR(+28.03)MHC(+57.02)C(+57.02)DEVQPK	-0.610385	0.438362	not significant
	R(+14.02)GGSGSHNWGTVK	-0.613196	0.343886	not significant
	GGYGGGGSGGGGR(+28.03)GGFPSGGGGGGGQQR	-0.624091	0.445172	not significant
	GNMPQR(+28.03)GGGGGGSGGIGYPYPR	-0.631927	0.525703	not significant
	HEK(+14.02)PTDPDDPLADQNIK	-0.633551	0.364337	not significant
	GEENGIDC(+57.02)NQVDKPSDR(+28.03)GK	-0.737703	0.153671	not significant
	DIQGALHSYKEIIIEATKHR(+14.02)NSEEM(+15.99)WR	-0.770499	0.441091	not significant
	DWPPGEDFR(+28.03)DM(+15.99)MPSR	-0.785202	0.0216793	not significant
	SGDR(+14.02)LGC(+57.02)FNLTVK	-0.796593	0.491028	not significant
	SSAAEPPPPPPPESAPSK(+42.05)PAASIASGGSNSSNK	-0.886587	0.284628	not significant
	DEPFGGPPGSGTPSR(+28.03)GGR	-0.903522	0.256002	not significant
	VQTAQPQASSSR(+28.03)MQC(+57.02)PQR	-0.904904	0.214773	not significant
	KSEVNDK(+14.02)NHEM(+15.99)EEIR	-0.928511	0.17407	not significant
	EGTR(+28.03)GSSWSAQNTPR	-0.951696	0.161412	not significant
	TEYMAFPKPFESSSSIGAEK(+14.02)PR	-1.05358	0.107641	not significant
	VANTSTQTM(+15.99)GPR(+28.03)PAAAAAAATPAVR	-1.06208	0.142939	not significant
	AVNELC(+57.02)GR(+28.03)C(+57.02)HQPLARAQPAVR	-1.13321	0.0994128	not significant
	LR(+28.03)HLAPTGSEC(+57.02)PDR	-1.14871	0.276135	not significant
	K(+42.05)SAPATGGVK(+28.03)KPH	-1.15626	0.297525	not significant
	ETGHVSGPDGQNPEK(+28.03)	-1.16095	0.179445	not significant
	ASLVEEDEPAEK(+14.02)ENSSK	-1.20025	0.212174	not significant
	QPSLEQK(+28.03)EGR	-1.21138	0.224743	not significant
	GLR(+28.03)GGR(+28.03)GGSGGTR	-1.22688	0.314681	not significant
	GPSSDVEK(+42.05)AK	-1.23314	0.306124	not significant
	QEM(+15.99)ASASSSQR(+28.03)GR	-1.3052	0.256707	not significant
	SR(+28.03)GGGDR(+14.02)GYGGNR	-1.30595	0.361279	not significant
	AK(+42.05)NPWPNVDAH	-1.32017	0.0924427	not significant
	QEMASASSSQR(+28.03)GR(+14.02)	-1.3519	0.105983	not significant
	K(+42.05)SAPSTGGVK(+28.03)KPH	-1.39229	0.28069	not significant
	K(+28.03)DDGDSM(+15.99)	-1.53061	0.282338	not significant
	LQGK(+28.03)INDEDKQK	-1.67503	0.0972174	not significant
	MAGAGPKRR(+14.02)	-1.7459	0.176238	not significant
	QEM(+15.99)QSAGSQR(+28.03)GR(+28.03)GGGSGNF	-1.77173	0.053603	not significant
	SAPSTGGVK(+14.02)KPH	-1.77742	0.0865744	not significant
	MER(+14.02)QQQQQQQLR	-1.78151	0.058261	not significant
	SR(+28.03)GGGDR(+28.03)GYGGNR	-1.78197	0.0913454	not significant
	HVLEAR(+28.03)NNK	-1.82038	0.0822262	not significant
	GPPPR(+28.03)GGMAQK	-1.82996	0.0673353	not significant
	GGR(+28.03)GR(+28.03)GGSGGGGGGGGGGYNR	-1.89343	0.0761216	not significant
	VNR(+28.03)GGGPIR	-1.91706	0.0870998	not significant
	GSR(+28.03)GNPSGGGNVQHR	-1.97462	0.05266	not significant
	GR(+28.03)GDGFDSR(+28.03)GK	-2.0115	0.0732681	not significant
	SAPATGGVK(+14.02)KPH	-2.18555	0.0711859	not significant
	GGR(+28.03)GR(+28.03)GGSGGGGGGGGGGY	-2.20336	0.0521902	not significant
	SGGPSGR(+28.03)GTER(+28.03)GR	-2.29629	0.196161	not significant
	EAAEGLGSHDR(+14.02)	-2.35698	0.052456	not significant
	LQGK(+42.05)INDEDK	-2.40668	0.0878268	not significant
	GTR(+28.03)GGGFGAH	-2.45199	0.0964421	not significant
	NR(+14.02)PEPHSDENGSTTPK	-2.58444	0.0701153	not significant
	R(+28.03)AQPPSSAASR	-2.6113	0.159823	not significant
	R(+28.03)GNPSGGGNVQHR	-3.21049	0.0606801	not significant
	DR(+28.03)GGFGGGR	-3.99011	0.191422	not significant
	K(+28.03)SAPATGGVK(+28.03)KPH	-4.00923	0.11519	not significant
	K(+42.05)SAPATGGVK	-4.25333	0.196121	not significant
	GR(+28.03)GDGFDSR	-4.86115	0.0675881	not significant
	K(+42.05)SAPSTGGVK	-5.05958	0.194075	not significant
	SR(+28.03)GGGDQGYGSGR	-6.07792	0.173328	not significant
	NQFNR(+28.03)GGGH	-6.43347	0.300068	not significant
